# Supplementary material for: Stable isotopic characterization of a coastal floodplain forest community: a case study for isotopic reconstruction of Mesozoic vertebrate assemblages
Source: R Soc Open Sci. 2019 Feb 20;6(2):181210. doi: 10.1098/rsos.181210 (PMC6408390; doi:10.1098/rsos.181210)
Supplement: Supplementary Table 1 [file rsos181210supp4.xlsx]

## Sheet: Atchafalaya Samples
Sample #	Higher Level Taxonomy 1	Higher Level Taxonomy 2	Species Name	Common Name	Teeth	Bone	Hair	Claw	Ganoine Scale	Surface Scale	Shell Carbonate	Plant Tissues	Locality	UTM (WGS84)	Collector	Collection Date	Alternate Sample #s
AWR-123	Vertebrate	Actinopterygii	Amia calva	Bowfin	X	X				X			S. Louisiana		J. Delahoussaye	2010	AWRF-38, D#278
AWR-124	Vertebrate	Actinopterygii	Amia calva	Bowfin	X	X				X			Atchafalaya Basin		J. Delahoussaye	2013	AWRF-39, D#280
AWR-125	Vertebrate	Actinopterygii	Amia calva	Bowfin	X	X				X			Henderson		J. Delahoussaye	2009	AWRF-40, D#241
AWR-126	Vertebrate	Actinopterygii	Amia calva	Bowfin	X	X				X			Henderson		J. Delahoussaye	2009	AWRF-41, D#242
AWR-106	Vertebrate	Actinopterygii	Atractosteus spatula	Alligator Gar	X	X			X				Between Pierre Part & Bayou Sorrel	15R 674202 3318689	T. Cullen, D. Evans, D. Dufault, D. Larson	Oct. 19, 2015	AWRF-21
AWR-120	Vertebrate	Actinopterygii	Atractosteus spatula	Alligator Gar	X	X			X				Butte La Rose		J. Delahoussaye	2007	AWRF-35, D#226
AWR-127	Vertebrate	Actinopterygii	Atractosteus spatula	Alligator Gar	X	X			X				St. Mary Parish		D. Jones	2013	AWRF-42, D#272
AWR-136	Vertebrate	Actinopterygii	Atractosteus spatula	Alligator Gar	X	X			X				Delahoussaye Property, Butte La Rose	15R 625534 3356057	J. Delahoussaye, T. Cullen, D. Evans	Oct. 20, 2015	AWRF-51
AWR-137	Vertebrate	Actinopterygii	Atractosteus spatula	Alligator Gar	X	X			X				Delahoussaye Property, Butte La Rose	15R 625534 3356057	J. Delahoussaye, T. Cullen, D. Evans	Oct. 20, 2015	AWRF-52
AWR-39	Vertebrate	Actinopterygii	Cyprinus carpio	Carp	X	X				X			Louisiana route/hwy 10, west of Melville	15R 618229 3396221	T. Cullen, D. Evans	Feb. 8, 2015	N/A
AWR-122	Vertebrate	Actinopterygii	Lepisosteus oculatus	Spotted Gar	X	X			X				Butte La Rose		J. Delahoussaye	2006	AWRF-37, D#197
AWR-121	Vertebrate	Actinopterygii	Lepisosteus osseus.	Longnose Gar	X	X			X				Butte La Rose		J. Delahoussaye	2003	AWRF-36, D#177
AWR-35	Vertebrate	Actinopterygii	Lepisosteus sp.	Gar	X	X			X				Louisiana route/hwy 10, west of Melville	15R 618229 3396221	T. Cullen, D. Evans	Feb. 8, 2015	N/A
AWR-37	Vertebrate	Actinopterygii	Lepisosteus sp.	Gar	X	X			X				Louisiana route/hwy 10, west of Melville	15R 618229 3396221	T. Cullen, D. Evans	Feb. 8, 2015	N/A
AWR-38	Vertebrate	Actinopterygii	Lepisosteus sp.	Gar					X				Louisiana route/hwy 10, west of Melville	15R 618229 3396221	T. Cullen, D. Evans	Feb. 8, 2015	N/A
AWR-43	Vertebrate	Actinopterygii	Lepisosteus sp.	Gar	X	X			X				Louisiana route/hwy 10, west of Melville	15R 618229 3396221	T. Cullen, D. Evans	Feb. 8, 2015	N/A
AWR-95	Vertebrate	Amphibia	Rana catesbeiana	American Bullfrog		X							S of White Castle	15R 677830 3329648	T. Cullen, D. Evans, D. Dufault, D. Larson	Oct. 19, 2015	AWRF-10
AWR-129	Vertebrate	Mammalia - Eutheria	Canis latrans	Coyote	X	X							Unknown Louisiana		C. McGimsey	2007	AWRF-44, D#230
AWR-156	Vertebrate	Mammalia - Eutheria	Canis latrans	Coyote	X	X	X	X					Sherburne WMA		James "Cody" Haynes, LDWF Staff	Oct. 20, 2015	AWRF-71
LSUMZ-26849	Vertebrate	Mammalia - Eutheria	Canis latrans	Coyote	X	X							St. Martin Parish, 0.5 mi W Whiskey Bay Pilot Channel and 0.3 mi S I-10	15R 630124 3359344	Smith, J. C.	12/04/1981	850
LSUMZ-26851	Vertebrate	Mammalia - Eutheria	Canis latrans	Coyote	X	X							Iberville Parish, E bank Whiskey Bay Pilot Channel S I-10	15R 633566 3352956	Smith, J. C.	12/1980	849
LSUMZ-17873	Vertebrate	Mammalia - Eutheria	Canis latrans	Coyote	X	X							Iberville Parish, no locality data	15R 653913 3349344	Williams, Ernest	08/01/1973
LSUMZ-11274	Vertebrate	Mammalia - Eutheria	Canis latrans	Coyote	X	X							West Baton Rouge Parish, Ca. 2 mi W Addis	15R 663580 3359241	Huckaby, David G.	10/24/1965
AWR-05	Vertebrate	Mammalia - Eutheria	Dasypus novemcinctus	Nine-banded Armadillo	X	X	X	X					Hwy 105, Indian Bayou Area, north of Hwy 10	15R 624086 3360198	T. Cullen, D. Evans	Feb. 6, 2015	N/A
AWR-18	Vertebrate	Mammalia - Eutheria	Dasypus novemcinctus	Nine-banded Armadillo		X	X	X					Sherburne WMA	15R 621321 3371361	T. Cullen, D. Evans	Feb. 7, 2015	N/A
AWR-26	Vertebrate	Mammalia - Eutheria	Dasypus novemcinctus	Nine-banded Armadillo	X	X	X	X					Hwy 31	15R 607682 3345507	T. Cullen, D. Evans	Feb. 8, 2015	N/A
AWR-28	Vertebrate	Mammalia - Eutheria	Dasypus novemcinctus	Nine-banded Armadillo		X	X	X					Hwy 353, near Lake Martin	15R 605888 3341624	T. Cullen, D. Evans	Feb. 8, 2015	N/A
AWR-29	Vertebrate	Mammalia - Eutheria	Dasypus novemcinctus	Nine-banded Armadillo	X	X	X	X					Hwy 353, near Lake Martin	15R 605523 3342007	T. Cullen, D. Evans	Feb. 8, 2015	N/A
AWR-87	Vertebrate	Mammalia - Eutheria	Dasypus novemcinctus	Nine-banded Armadillo	X	X	X	X					Hwy 347, between Breaux Bridge & Henderson	15R 612644 3354127	T. Cullen, D. Evans, D. Dufault, D. Larson	Oct. 19, 2015	AWRF-2
AWR-118	Vertebrate	Mammalia - Eutheria	Dasypus novemcinctus	Nine-banded Armadillo	X	X	X	X					Bayou Manuel rd., Sherburne WMA	15R 627336 3364560	T. Cullen, D. Evans, D. Dufault, D. Larson	Oct. 19, 2015	AWRF-33
AWR-09	Vertebrate	Mammalia - Eutheria	Lontra canadensis	Northern River Otter	X	X	X	X					Rd. 352, south of Henderson, south of Hwy 10	15R 618008 3353700	T. Cullen, D. Evans	Feb. 6, 2015	N/A
AWR-45	Vertebrate	Mammalia - Eutheria	Lontra canadensis	Northern River Otter	X	X	X	X					Hwy 71	15R 599290 3398574	T. Cullen, D. Evans	Feb. 8, 2015	N/A
AWR-130	Vertebrate	Mammalia - Eutheria	Lontra canadensis	Northern River Otter	X	X							Interstate 10, W of Baton Rouge		J. Delahoussaye	1994	AWRF-45, D#130
LSUMZ-13747	Vertebrate	Mammalia - Eutheria	Lynx rufus	Bobcat	X	X							West Baton Rouge Parish, 3 mi W Port Allen	15R 666970 3370157	Bratcher, J.	11/22/1966	4
LSUMZ-32761	Vertebrate	Mammalia - Eutheria	Lynx rufus	Bobcat	X	X	X						Pointe Coupee Parish, 0.5 mi N Fordoche, Arthur Hendrick farm	15R 632675 3386422	Landry, Elias J.	11/10/1973	46
LSUMZ-9726	Vertebrate	Mammalia - Eutheria	Lynx rufus	Bobcat	X	X	X						St. Landry Parish, 3 mi N Krotz Springs, Melville Hwy	15R 618995 3383602	Barrilleaux, J. G.	01/05/1964	11
AWR-20	Vertebrate	Mammalia - Eutheria	Mephitis mephitis	Striped Skunk	X	X	X	X					Hwy 77	15R 651390 3364206	T. Cullen, D. Evans	Feb. 7, 2015	N/A
AWR-32	Vertebrate	Mammalia - Eutheria	Mephitis mephitis	Striped Skunk	X	X	X	X					Hwy 686	15R 609657 3359097	T. Cullen, D. Evans	Feb. 8, 2015	N/A
AWR-33	Vertebrate	Mammalia - Eutheria	Mephitis mephitis	Striped Skunk		X	X	X					Hwy 31	15R 603593 3366848	T. Cullen, D. Evans	Feb. 8, 2015	N/A
AWR-14	Vertebrate	Mammalia - Eutheria	Myocastor coypus	Nutria	X	X							Hwy 76, east of Calumet rd.	15R 666166 3371728	T. Cullen, D. Evans	Feb. 7, 2015	N/A
AWR-99	Vertebrate	Mammalia - Eutheria	Myocastor coypus	Nutria	X	X	X	X					Pierre Part	15R 674389 3318284	T. Cullen, D. Evans, D. Dufault, D. Larson	Oct. 19, 2015	AWRF-14
AWR-102	Vertebrate	Mammalia - Eutheria	Myocastor coypus	Nutria	X	X	X	X					Pierre Part	15R 674202 3318689	T. Cullen, D. Evans, D. Dufault, D. Larson	Oct. 19, 2015	AWRF-17
AWR-133	Vertebrate	Mammalia - Eutheria	Neotoma floridana	Eastern Woodrat	X	X							Butte La Rose		J. Delahoussaye	2010	AWRF-48, D#255
AWR-19	Vertebrate	Mammalia - Eutheria	Neovison vison	American Mink	X	X	X	X					Hwy 77	15R 640335 3376236	T. Cullen, D. Evans	Feb. 7, 2015	N/A
AWR-46	Vertebrate	Mammalia - Eutheria	Neovison vison	American Mink	X	X	X	X					Hwy 190	15R 641731 3381085	T. Cullen, D. Evans	Feb. 9, 2015	N/A
AWR-17	Vertebrate	Mammalia - Eutheria	Odocoileus virginianus	White-tailed Deer			X	X					Hwy 76, west of Calumet rd.	15R 663559 3371901	T. Cullen, D. Evans	Feb. 7, 2015	N/A
AWR-21	Vertebrate	Mammalia - Eutheria	Odocoileus virginianus	White-tailed Deer	X	X	X						Hwy 77	15R 653284 3360862	T. Cullen, D. Evans	Feb. 7, 2015	N/A
AWR-50	Vertebrate	Mammalia - Eutheria	Odocoileus virginianus	White-tailed Deer			X						Sherburne WMA		J. Duguay, LDWF Staff	Feb. 9, 2015	Sherberne Bulk 2
AWR-51	Vertebrate	Mammalia - Eutheria	Odocoileus virginianus	White-tailed Deer			X						Sherburne WMA		J. Duguay, LDWF Staff	Feb. 9, 2015	Sherberne Bulk 2
AWR-52	Vertebrate	Mammalia - Eutheria	Odocoileus virginianus	White-tailed Deer			X						Sherburne WMA		J. Duguay, LDWF Staff	Feb. 9, 2015	Sherberne Bulk 2
AWR-55	Vertebrate	Mammalia - Eutheria	Odocoileus virginianus	White-tailed Deer			X						Thistlethwaite WMA		J. Duguay, LDWF Staff	Feb. 9, 2015	Th-1, Thistlewaite Bulk
AWR-56	Vertebrate	Mammalia - Eutheria	Odocoileus virginianus	White-tailed Deer			X						Thistlethwaite WMA		J. Duguay, LDWF Staff	Feb. 9, 2015	Th-2, Thistlewaite Bulk
AWR-57	Vertebrate	Mammalia - Eutheria	Odocoileus virginianus	White-tailed Deer			X						Thistlethwaite WMA		J. Duguay, LDWF Staff	Feb. 9, 2015	Th-3, Thistlewaite Bulk
AWR-58	Vertebrate	Mammalia - Eutheria	Odocoileus virginianus	White-tailed Deer			X						Thistlethwaite WMA		J. Duguay, LDWF Staff	Feb. 9, 2015	Th-4, Thistlewaite Bulk
AWR-59	Vertebrate	Mammalia - Eutheria	Odocoileus virginianus	White-tailed Deer			X						Indian Bayou WMA		J. Duguay, LDWF Staff	Feb. 9, 2015	IB-1, Indian Bayou Bulk
AWR-60	Vertebrate	Mammalia - Eutheria	Odocoileus virginianus	White-tailed Deer			X						Indian Bayou WMA		J. Duguay, LDWF Staff	Feb. 9, 2015	IB-2, Indian Bayou Bulk
AWR-61	Vertebrate	Mammalia - Eutheria	Odocoileus virginianus	White-tailed Deer			X						Indian Bayou WMA		J. Duguay, LDWF Staff	Feb. 9, 2015	IB-3, Indian Bayou Bulk
AWR-62	Vertebrate	Mammalia - Eutheria	Odocoileus virginianus	White-tailed Deer			X						Indian Bayou WMA		J. Duguay, LDWF Staff	Feb. 9, 2015	IB-4, Indian Bayou Bulk
AWR-63	Vertebrate	Mammalia - Eutheria	Odocoileus virginianus	White-tailed Deer			X						Indian Bayou WMA		J. Duguay, LDWF Staff	Feb. 9, 2015	IB-5, Indian Bayou Bulk
AWR-64	Vertebrate	Mammalia - Eutheria	Odocoileus virginianus	White-tailed Deer			X						Indian Bayou WMA		J. Duguay, LDWF Staff	Feb. 9, 2015	IB-6, Indian Bayou Bulk
AWR-65	Vertebrate	Mammalia - Eutheria	Odocoileus virginianus	White-tailed Deer			X						Indian Bayou WMA		J. Duguay, LDWF Staff	Feb. 9, 2015	IB-7, Indian Bayou Bulk
AWR-66	Vertebrate	Mammalia - Eutheria	Odocoileus virginianus	White-tailed Deer			X						Indian Bayou WMA		J. Duguay, LDWF Staff	Feb. 9, 2015	IB-8, Indian Bayou Bulk
AWR-67	Vertebrate	Mammalia - Eutheria	Odocoileus virginianus	White-tailed Deer			X						Dewey W Wills WMA		J. Duguay, LDWF Staff	Feb. 9, 2015	DW-1, Dewey Wills Bulk
AWR-68	Vertebrate	Mammalia - Eutheria	Odocoileus virginianus	White-tailed Deer			X						Dewey W Wills WMA		J. Duguay, LDWF Staff	Feb. 9, 2015	DW-2, Dewey Wills Bulk
AWR-69	Vertebrate	Mammalia - Eutheria	Odocoileus virginianus	White-tailed Deer			X						Dewey W Wills WMA		J. Duguay, LDWF Staff	Feb. 9, 2015	DW-3, Dewey Wills Bulk
AWR-70	Vertebrate	Mammalia - Eutheria	Odocoileus virginianus	White-tailed Deer			X						Dewey W Wills WMA		J. Duguay, LDWF Staff	Feb. 9, 2015	DW-4, Dewey Wills Bulk
AWR-71	Vertebrate	Mammalia - Eutheria	Odocoileus virginianus	White-tailed Deer			X						Dewey W Wills WMA		J. Duguay, LDWF Staff	Feb. 9, 2015	DW-5, Dewey Wills Bulk
AWR-72	Vertebrate	Mammalia - Eutheria	Odocoileus virginianus	White-tailed Deer			X						Dewey W Wills WMA		J. Duguay, LDWF Staff	Feb. 9, 2015	DW-6, Dewey Wills Bulk
AWR-73	Vertebrate	Mammalia - Eutheria	Odocoileus virginianus	White-tailed Deer			X						Dewey W Wills WMA		J. Duguay, LDWF Staff	Feb. 9, 2015	DW-7, Dewey Wills Bulk
AWR-74	Vertebrate	Mammalia - Eutheria	Odocoileus virginianus	White-tailed Deer			X						Dewey W Wills WMA		J. Duguay, LDWF Staff	Feb. 9, 2015	DW-8, Dewey Wills Bulk
AWR-75	Vertebrate	Mammalia - Eutheria	Odocoileus virginianus	White-tailed Deer			X						Dewey W Wills WMA		J. Duguay, LDWF Staff	Feb. 9, 2015	DW-9, Dewey Wills Bulk
AWR-76	Vertebrate	Mammalia - Eutheria	Odocoileus virginianus	White-tailed Deer			X						Dewey W Wills WMA		J. Duguay, LDWF Staff	Feb. 9, 2015	DW-10, Dewey Wills Bulk
AWR-77	Vertebrate	Mammalia - Eutheria	Odocoileus virginianus	White-tailed Deer			X						Dewey W Wills WMA		J. Duguay, LDWF Staff	Feb. 9, 2015	DW-11, Dewey Wills Bulk
AWR-78	Vertebrate	Mammalia - Eutheria	Odocoileus virginianus	White-tailed Deer			X						Dewey W Wills WMA		J. Duguay, LDWF Staff	Feb. 9, 2015	DW-12, Dewey Wills Bulk
AWR-79	Vertebrate	Mammalia - Eutheria	Odocoileus virginianus	White-tailed Deer			X						Dewey W Wills WMA		J. Duguay, LDWF Staff	Feb. 9, 2015	DW-13, Dewey Wills Bulk
AWR-80	Vertebrate	Mammalia - Eutheria	Odocoileus virginianus	White-tailed Deer			X						Dewey W Wills WMA		J. Duguay, LDWF Staff	Feb. 9, 2015	DW-14, Dewey Wills Bulk
AWR-81	Vertebrate	Mammalia - Eutheria	Odocoileus virginianus	White-tailed Deer			X						Dewey W Wills WMA		J. Duguay, LDWF Staff	Feb. 9, 2015	DW-15, Dewey Wills Bulk
AWR-82	Vertebrate	Mammalia - Eutheria	Odocoileus virginianus	White-tailed Deer			X						Dewey W Wills WMA		J. Duguay, LDWF Staff	Feb. 9, 2015	DW-16, Dewey Wills Bulk
AWR-83	Vertebrate	Mammalia - Eutheria	Odocoileus virginianus	White-tailed Deer			X						Dewey W Wills WMA		J. Duguay, LDWF Staff	Feb. 9, 2015	DW-17, Dewey Wills Bulk
AWR-84	Vertebrate	Mammalia - Eutheria	Odocoileus virginianus	White-tailed Deer			X						Dewey W Wills WMA		J. Duguay, LDWF Staff	Feb. 9, 2015	DW-18, Dewey Wills Bulk
AWR-24	Vertebrate	Mammalia - Eutheria	Peromyscus gossypinus	Cotton Mouse	X	X	X	X					Hwy 77	15R 657858 3357158	T. Cullen, D. Evans	Feb. 7, 2015	N/A
AWR-01	Vertebrate	Mammalia - Eutheria	Procyon lotor	Raccoon	X	X	X	X					Hwy 190, near Krotz Springs	15R 632860 3381232	T. Cullen, D. Evans	Feb. 6, 2015	N/A
AWR-10	Vertebrate	Mammalia - Eutheria	Procyon lotor	Raccoon	X	X	X	X					Rd. 352, west of Henderson, south of Hwy 10	15R 614539 3353969	T. Cullen, D. Evans	Feb. 6, 2015	N/A
AWR-25	Vertebrate	Mammalia - Eutheria	Procyon lotor	Raccoon	X	X	X	X					Hwy 77	15R 661770 3351146	T. Cullen, D. Evans	Feb. 7, 2015	N/A
AWR-30	Vertebrate	Mammalia - Eutheria	Procyon lotor	Raccoon	X	X	X	X					Hwy 353, near Lake Martin	15R 599825 3343994	T. Cullen, D. Evans	Feb. 8, 2015	N/A
AWR-98	Vertebrate	Mammalia - Eutheria	Procyon lotor	Raccoon	X	X							S of White Castle	15R 677830 3329648	T. Cullen, D. Evans, D. Dufault, D. Larson	Oct. 19, 2015	AWRF-13
AWR-150	Vertebrate	Mammalia - Eutheria	Sciurus carolinensis	Eastern Gray Squirrel			X						Sherburne WMA		James "Cody" Haynes, LDWF Staff	Oct. 20, 2015	AWRF-65
AWR-151	Vertebrate	Mammalia - Eutheria	Sciurus carolinensis	Eastern Gray Squirrel			X						Sherburne WMA		James "Cody" Haynes, LDWF Staff	Oct. 20, 2015	AWRF-66
AWR-152	Vertebrate	Mammalia - Eutheria	Sciurus carolinensis	Eastern Gray Squirrel			X						Sherburne WMA		James "Cody" Haynes, LDWF Staff	Oct. 20, 2015	AWRF-67
AWR-153	Vertebrate	Mammalia - Eutheria	Sciurus carolinensis	Eastern Gray Squirrel			X						Sherburne WMA		James "Cody" Haynes, LDWF Staff	Oct. 20, 2015	AWRF-68
AWR-154	Vertebrate	Mammalia - Eutheria	Sciurus carolinensis	Eastern Gray Squirrel			X						Sherburne WMA		James "Cody" Haynes, LDWF Staff	Oct. 20, 2015	AWRF-69
AWR-155	Vertebrate	Mammalia - Eutheria	Sciurus carolinensis	Eastern Gray Squirrel		X	X	X					Sherburne WMA		James "Cody" Haynes, LDWF Staff	Oct. 20, 2015	AWRF-70
AWR-11	Vertebrate	Mammalia - Eutheria	Sciurus niger	Eastern Fox Squirrel	X	X	X	X					Hwy 77, north of Maringouin	15R 641492 3374523	T. Cullen, D. Evans	Feb. 6, 2015	N/A
AWR-23	Vertebrate	Mammalia - Eutheria	Sciurus niger	Eastern Fox Squirrel	X	X	X	X					Hwy 77	15R 657858 3357158	T. Cullen, D. Evans	Feb. 7, 2015	N/A
AWR-31	Vertebrate	Mammalia - Eutheria	Sciurus niger	Eastern Fox Squirrel	X	X	X	X					Hwy 350	15R 612749 3342119	T. Cullen, D. Evans	Feb. 8, 2015	N/A
AWR-34	Vertebrate	Mammalia - Eutheria	Sciurus niger	Eastern Fox Squirrel	X	X	X	X					Hwy 31	15R 603593 3366848	T. Cullen, D. Evans	Feb. 8, 2015	N/A
AWR-36	Vertebrate	Mammalia - Eutheria	Sciurus niger	Eastern Fox Squirrel			X						Louisiana route/hwy 10, west of Melville	15R 618229 3396221	T. Cullen, D. Evans	Feb. 8, 2015	N/A
AWR-104	Vertebrate	Mammalia - Eutheria	Sciurus niger	Eastern Fox Squirrel	X	X	X	X					Pierre Part	15R 674202 3318689	T. Cullen, D. Evans, D. Dufault, D. Larson	Oct. 19, 2015	AWRF-19
AWR-139	Vertebrate	Mammalia - Eutheria	Sciurus niger	Eastern Fox Squirrel			X						Sherburne WMA		James "Cody" Haynes, LDWF Staff	Oct. 20, 2015	AWRF-54
AWR-140	Vertebrate	Mammalia - Eutheria	Sciurus niger	Eastern Fox Squirrel			X						Sherburne WMA		James "Cody" Haynes, LDWF Staff	Oct. 20, 2015	AWRF-55
AWR-141	Vertebrate	Mammalia - Eutheria	Sciurus niger	Eastern Fox Squirrel			X						Sherburne WMA		James "Cody" Haynes, LDWF Staff	Oct. 20, 2015	AWRF-56
AWR-142	Vertebrate	Mammalia - Eutheria	Sciurus niger	Eastern Fox Squirrel			X						Sherburne WMA		James "Cody" Haynes, LDWF Staff	Oct. 20, 2015	AWRF-57
AWR-143	Vertebrate	Mammalia - Eutheria	Sciurus niger	Eastern Fox Squirrel			X						Sherburne WMA		James "Cody" Haynes, LDWF Staff	Oct. 20, 2015	AWRF-58
AWR-144	Vertebrate	Mammalia - Eutheria	Sciurus niger	Eastern Fox Squirrel			X						Sherburne WMA		James "Cody" Haynes, LDWF Staff	Oct. 20, 2015	AWRF-59
AWR-145	Vertebrate	Mammalia - Eutheria	Sciurus niger	Eastern Fox Squirrel			X						Sherburne WMA		James "Cody" Haynes, LDWF Staff	Oct. 20, 2015	AWRF-60
AWR-146	Vertebrate	Mammalia - Eutheria	Sciurus niger	Eastern Fox Squirrel			X						Sherburne WMA		James "Cody" Haynes, LDWF Staff	Oct. 20, 2015	AWRF-61
AWR-147	Vertebrate	Mammalia - Eutheria	Sciurus niger	Eastern Fox Squirrel		X	X	X					Sherburne WMA		James "Cody" Haynes, LDWF Staff	Oct. 20, 2015	AWRF-62
AWR-148	Vertebrate	Mammalia - Eutheria	Sciurus niger	Eastern Fox Squirrel		X	X	X					Sherburne WMA		James "Cody" Haynes, LDWF Staff	Oct. 20, 2015	AWRF-63
AWR-149	Vertebrate	Mammalia - Eutheria	Sciurus niger	Eastern Fox Squirrel		X	X	X					Sherburne WMA		James "Cody" Haynes, LDWF Staff	Oct. 20, 2015	AWRF-64
AWR-48	Vertebrate	Mammalia - Eutheria	Sus scrofa	Feral Pig	X		X	X					Hwy 77, south of Hwy 190 & north of Maringouin	15R 639022 3379104	T. Cullen, D. Evans	Feb. 9, 2015	N/A
AWR-85	Vertebrate	Mammalia - Eutheria	Sus scrofa	Feral Pig			X						Dewey W Wills WMA		J. Duguay, LDWF Staff	Feb. 9, 2015	DW-19, Dewey Wills Bulk
AWR-157	Vertebrate	Mammalia - Eutheria	Sus scrofa	Feral Pig			X						Sherburne WMA		James "Cody" Haynes, LDWF Staff	Oct. 20, 2015	AWRF-72
AWR-47	Vertebrate	Mammalia - Eutheria	Sylvilagus aquaticus	Swamp Rabbit	X	X	X	X					Hwy 190	15R 640573 3381120	T. Cullen, D. Evans	Feb. 9, 2015	N/A
AWR-86	Vertebrate	Mammalia - Eutheria	Sylvilagus aquaticus	Swamp Rabbit	X	X	X	X					Hwy 347, between Breaux Bridge & Henderson	15R 612644 3354127	T. Cullen, D. Evans, D. Dufault, D. Larson	Oct. 19, 2015	AWRF-1
AWR-93	Vertebrate	Mammalia - Eutheria	Sylvilagus aquaticus	Swamp Rabbit	X	X	X	X					Hwy 77, south of Gross Tete	15R 659645 3355661	T. Cullen, D. Evans, D. Dufault, D. Larson	Oct. 19, 2015	AWRF-8
AWR-101	Vertebrate	Mammalia - Eutheria	Sylvilagus aquaticus	Swamp Rabbit	X	X	X	X					Pierre Part	15R 674202 3318689	T. Cullen, D. Evans, D. Dufault, D. Larson	Oct. 19, 2015	AWRF-16
AWR-158	Vertebrate	Mammalia - Eutheria	Sylvilagus aquaticus	Swamp Rabbit			X						Sherburne WMA		James "Cody" Haynes, LDWF Staff	Oct. 20, 2015	AWRF-73
AWR-159	Vertebrate	Mammalia - Eutheria	Sylvilagus aquaticus	Swamp Rabbit			X						Sherburne WMA		James "Cody" Haynes, LDWF Staff	Oct. 20, 2015	AWRF-74
AWR-42	Vertebrate	Mammalia - Eutheria	Urocyon cinereoargenteus	Gray Fox	X	X							Louisiana route/hwy 10, west of Melville	15R 618229 3396221	T. Cullen, D. Evans	Feb. 8, 2015	N/A
LSUMZ-36101	Vertebrate	Mammalia - Eutheria	Ursus americanus	Louisiana Black Bear	X	X							Iberia Parish, Zone 15, 609.73-3323.32, St, Martinville	15R 609720 3323430	Reagan, Steven	01/08/1996	11
LSUMZ-36102	Vertebrate	Mammalia - Eutheria	Ursus americanus	Louisiana Black Bear	X	X							Pointe Coupee Parish, 617.770-3412.359	15R 617814 3412519	Reagan, Steven	11/06/1993	28
LSUMZ-36097	Vertebrate	Mammalia - Eutheria	Ursus americanus	Louisiana Black Bear	X	X							Iberia Parish, 614.680-3298.880, Weeks	15R 614698 3298988	Reagan, Steven	07/09/1995	41
LSUMZ-9045	Vertebrate	Mammalia - Eutheria	Ursus americanus	Louisiana Black Bear	X	X							St. Tammany Parish, Mandeville	15R 782017 3362107	Dasch, Nichols	07/13/1963
AWR-02	Vertebrate	Mammalia - Metatheria	Didelphis virginiana	Virginia Opossum	X	X	X	X					Hwy 105, Indian Bayou Area, near East Dixie Parking Area	15R 622934 3366681	T. Cullen, D. Evans	Feb. 6, 2015	N/A
AWR-03	Vertebrate	Mammalia - Metatheria	Didelphis virginiana	Virginia Opossum		X							Hwy 105, Indian Bayou Area, near East Dixie Parking Area	15R 622934 3366681	T. Cullen, D. Evans	Feb. 6, 2015	N/A
AWR-06	Vertebrate	Mammalia - Metatheria	Didelphis virginiana	Virginia Opossum	X	X	X	X					Hwy 105, Atchafalaya Visitor Centre	15R 622887 3357330	T. Cullen, D. Evans	Feb. 6, 2015	N/A
AWR-07	Vertebrate	Mammalia - Metatheria	Didelphis virginiana	Virginia Opossum	X	X	X	X					Rd. 352, south of Henderson, south of Hwy 10	15R 618008 3353700	T. Cullen, D. Evans	Feb. 6, 2015	N/A
AWR-08	Vertebrate	Mammalia - Metatheria	Didelphis virginiana	Virginia Opossum	X	X	X	X					Rd. 352, south of Henderson, south of Hwy 10	15R 618008 3353700	T. Cullen, D. Evans	Feb. 6, 2015	N/A
AWR-12	Vertebrate	Mammalia - Metatheria	Didelphis virginiana	Virginia Opossum	X	X	X	X					Hwy 76, east of Calumet rd.	15R 666166 3371728	T. Cullen, D. Evans	Feb. 7, 2015	N/A
AWR-13	Vertebrate	Mammalia - Metatheria	Didelphis virginiana	Virginia Opossum	X	X	X	X					Hwy 76, east of Calumet rd.	15R 666166 3371728	T. Cullen, D. Evans	Feb. 7, 2015	N/A
AWR-16	Vertebrate	Mammalia - Metatheria	Didelphis virginiana	Virginia Opossum	X	X							Hwy 76, east of Calumet rd.	15R 666166 3371728	T. Cullen, D. Evans	Feb. 7, 2015	N/A
AWR-22	Vertebrate	Mammalia - Metatheria	Didelphis virginiana	Virginia Opossum	X		X	X					Hwy 77	15R 653284 3360862	T. Cullen, D. Evans	Feb. 7, 2015	N/A
AWR-27	Vertebrate	Mammalia - Metatheria	Didelphis virginiana	Virginia Opossum	X	X	X	X					Hwy 31	15R 607682 3345507	T. Cullen, D. Evans	Feb. 8, 2015	N/A
AWR-119	Vertebrate	Mammalia - Metatheria	Didelphis virginiana	Virginia Opposum	X	X	X	X					Whiskey Bay rd., adjacent to Atchafalaya River, Sherburne WMA	15R 629144 3362770	T. Cullen, D. Evans, D. Dufault, D. Larson	Oct. 19, 2015	AWRF-34
AWR-131	Vertebrate	Sauropsida	Agkistrodon piscivorus	Cottonmouth		X							Butte La Rose		J. Delahoussaye	July 15, 2006	AWRF-46, D#204
AWR-132	Vertebrate	Sauropsida	Agkistrodon piscivorus	Cottonmouth		X							Butte La Rose		J. Delahoussaye	2007	AWRF-47, D#235
AWR-96	Vertebrate	Sauropsida	Alligator mississippiensis	American Alligator		X				X			S of White Castle	15R 677830 3329648	T. Cullen, D. Evans, D. Dufault, D. Larson	Oct. 19, 2015	AWRF-11
AWR-105	Vertebrate	Sauropsida	Alligator mississippiensis	American Alligator	X	X		X		X			Lake Verret, near Pierre Part	15R 674202 3318689	T. Cullen, D. Evans, D. Dufault, D. Larson	Oct. 19, 2015	AWRF-20
AWR-107	Vertebrate	Sauropsida	Alligator mississippiensis	American Alligator	X	X		X		X			Route 997, SW of Pierre Part	15R 670432 3311056	T. Cullen, D. Evans, D. Dufault, D. Larson	Oct. 19, 2015	AWRF-22
AWR-128	Vertebrate	Sauropsida	Alligator mississippiensis	American Alligator	X	X							St. Mary Parish		J. Delahoussaye	1989	AWRF-43, D#127
AWR-134	Vertebrate	Sauropsida	Alligator mississippiensis	American Alligator	X	X							Delahoussaye Property, Butte La Rose	15R 625534 3356057	J. Delahoussaye, T. Cullen, D. Evans, D. Dufault, D. Larson	Oct. 20, 2015	AWRF-49
AWR-135	Vertebrate	Sauropsida	Alligator mississippiensis	American Alligator	X	X							Delahoussaye Property, Butte La Rose	15R 625534 3356057	J. Delahoussaye, T. Cullen, D. Evans	Oct. 20, 2015	AWRF-50
AWR-138	Vertebrate	Sauropsida	Graptemys pseudogeographica	False Map Turtle		X		X					Henderson Levee Road, between Henderson & Butte La Rose	15R 619881 3353335	T. Cullen, D. Evans, D. Dufault, D. Larson	Oct. 20, 2015	AWRF-53
AWR-97	Vertebrate	Sauropsida	Nerodia cf. clarkii	Water Snake		X							S of White Castle	15R 677830 3329648	T. Cullen, D. Evans, D. Dufault, D. Larson	Oct. 19, 2015	AWRF-12
AWR-103	Vertebrate	Sauropsida	Nerodia cf. clarkii	Water Snake						X			Pierre Part	15R 674202 3318689	T. Cullen, D. Evans, D. Dufault, D. Larson	Oct. 19, 2015	AWRF-18
AWR-15	Vertebrate	Sauropsida	Trachemys scripta cf. elegans	Red-eared Slider		X							Hwy 76, east of Calumet rd.	15R 666166 3371728	T. Cullen, D. Evans	Feb. 7, 2015	N/A
AWR-108	Non-vertebrate - Plant	Plantae	Equisetum fluviatile	horsetail								X	Route 997, along Little Tensas Bayou	15R 668080 3321880	T. Cullen, D. Evans, D. Dufault, D. Larson	Oct. 19, 2015	AWRF-23
AWR-109	Non-vertebrate - Plant	Plantae	Equisetum fluviatile	horsetail								X	Edge of river, Bayou Manuel rd., Sherburne WMA	15R 627309 3364902	T. Cullen, D. Evans, D. Dufault, D. Larson	Oct. 19, 2015	AWRF-24
AWR-113	Non-vertebrate - Plant	Plantae	Oplismenus hirtellus	basket grass								X	Edge of river, Bayou Manuel rd., Sherburne WMA	15R 627309 3364902	T. Cullen, D. Evans, D. Dufault, D. Larson	Oct. 19, 2015	AWRF-28
AWR-89	Non-vertebrate - Plant	Plantae	Panicum hemitomon	maidencane								X	Henderson Levee Road, Jim Trewin Park, Bayou Amy Boat Launch	15R 616797 3353881	T. Cullen, D. Evans, D. Dufault, D. Larson	Oct. 19, 2015	AWRF-4
AWR-88	Non-vertebrate - Plant	Plantae	Pontederia cordata	pickerelweed								X	Henderson Levee Road, Jim Trewin Park, Bayou Amy Boat Launch	15R 616797 3353881	T. Cullen, D. Evans, D. Dufault, D. Larson	Oct. 19, 2015	AWRF-3
AWR-90	Non-vertebrate - Plant	Plantae	Pontederia cordata	pickerelweed								X	Henderson Levee Road, Jim Trewin Park, Bayou Amy Boat Launch	15R 616797 3353881	T. Cullen, D. Evans, D. Dufault, D. Larson	Oct. 19, 2015	AWRF-5
AWR-117	Non-vertebrate - Plant	Plantae	Sabal minor	dwarf palmetto								X	in forest / under canopy, Bayou Manuel rd., Sherburne WMA	15R 627482 3365038	T. Cullen, D. Evans, D. Dufault, D. Larson	Oct. 19, 2015	AWRF-32
AWR-112	Non-vertebrate - Plant	Plantae	Sphagnum sp.	moss								X	Edge of river, Bayou Manuel rd., Sherburne WMA	15R 627309 3364902	T. Cullen, D. Evans, D. Dufault, D. Larson	Oct. 19, 2015	AWRF-27
AWR-116	Non-vertebrate - Plant	Plantae	Sphagnum sp.	moss								X	in forest / under canopy, Bayou Manuel rd., Sherburne WMA	15R 627482 3365038	T. Cullen, D. Evans, D. Dufault, D. Larson	Oct. 19, 2015	AWRF-31
AWR-91	Non-vertebrate - Plant	Plantae	Sporobolus sp.	dropseed grass								X	Henderson Levee Road, Jim Trewin Park, Bayou Amy Boat Launch	15R 616797 3353881	T. Cullen, D. Evans, D. Dufault, D. Larson	Oct. 19, 2015	AWRF-6
AWR-100	Non-vertebrate - Plant	Plantae	Taxodium distichum	bald cypress								X	Pierre Part	15R 674202 3318689	T. Cullen, D. Evans, D. Dufault, D. Larson	Oct. 19, 2015	AWRF-15
AWR-110	Non-vertebrate - Plant	Plantae	Taxodium distichum	bald cypress								X	Edge of river, Bayou Manuel rd., Sherburne WMA	15R 627309 3364902	T. Cullen, D. Evans, D. Dufault, D. Larson	Oct. 19, 2015	AWRF-25
AWR-114	Non-vertebrate - Plant	Plantae	Taxodium distichum	bald cypress								X	in forest / under canopy, Bayou Manuel rd., Sherburne WMA	15R 627482 3365038	T. Cullen, D. Evans, D. Dufault, D. Larson	Oct. 19, 2015	AWRF-29
AWR-111	Non-vertebrate - Plant	Plantae	Thelypteris sp.	marsh fern								X	Edge of river, Bayou Manuel rd., Sherburne WMA	15R 627309 3364902	T. Cullen, D. Evans, D. Dufault, D. Larson	Oct. 19, 2015	AWRF-26
AWR-115	Non-vertebrate - Plant	Plantae	Thelypteris sp.	marsh fern								X	in forest / under canopy, Bayou Manuel rd., Sherburne WMA	15R 627482 3365038	T. Cullen, D. Evans, D. Dufault, D. Larson	Oct. 19, 2015	AWRF-30
AWR-40	Non-vertebrate - Mollusca	Bivalvia	Lampsilis hydiana	Louisiana Fatmucket							X		Louisiana route/hwy 10, west of Melville	15R 618229 3396221	T. Cullen, D. Evans	Feb. 8, 2015	N/A
AWR-41	Non-vertebrate - Mollusca	Bivalvia	Lampsilis hydiana	Louisiana Fatmucket							X		Louisiana route/hwy 10, west of Melville	15R 618229 3396221	T. Cullen, D. Evans	Feb. 8, 2015	N/A
AWR-92	Non-vertebrate - Mollusca	Bivalvia	Lampsilis hydiana	Louisiana Fatmucket							X		Just outside Butte La Rose	15R 624479 3349406	T. Cullen, D. Evans, D. Dufault, D. Larson	Oct. 19, 2015	AWRF-7
