# Supplementary material for: Stable isotopic characterization of a coastal floodplain forest community: a case study for isotopic reconstruction of Mesozoic vertebrate assemblages
Source: R Soc Open Sci. 2019 Feb 20;6(2):181210. doi: 10.1098/rsos.181210 (PMC6408390; doi:10.1098/rsos.181210)
Supplement: Supplementary Table 3 [file rsos181210supp6.xlsx]

## Sheet: Sheet2 (2)
Taxon/Taxa	Broader Classification	Diet	Tissue	CALC. RANGE ∆13C tissue–diet (‰)	CALC. RANGE ∆15N tissue–diet (‰)	MEAN ∆13C tissue–diet (‰)	MEAN ∆15N tissue–diet (‰)	Literature Source
SUPPLEMENTARY TABLE 3A
Fish (general ectotherm)	Fish	Faunivore	bioapatite	9	3	9	3	Koch 2007
'Average Mammal'	Mammal	All	hair keratin	2.4	3.5	2.4	3.5	Szpak et al 2014b, Szpak et al 2013, Szpak et al 2012
Mammal / Bird (general endotherm)	Mammal	All	hair keratin	1.0-3.0	3	2	3	Koch 2007
'Average Mammal'	Mammal	Faunivore	bioapatite	12	3	12	3	Lee-Thorp et al 1989
Red Fox (Vulpes vulpes)	Mammal	Faunivore	hair keratin	2.6	3.2-3.4	2.6	3.3	Roth and Hobson 2000
'Average Consumer'	Mammal	Faunivore	hair keratin	2	-	2	-	Darimont and Reimchen 2002
Seals	Mammal	Faunivore	hair keratin	2.8	3	2.8	3	Hobson et al 1996
Seals	Mammal	Faunivore	claw keratin	2.8	2.3	2.8	2.3	Hobson et al 1996
'Average Mammal'	Mammal	Herbivore	bioapatite	12	-	12	-	Lee-Thorp et al 1989
Red-backed Vole (Clethrionomys gapperi)	Mammal	Herbivore	bioapatite	10.0-13.6	-	11.68	-	Sare et al 2005
'Mammal Theoretical Model'	Mammal	Herbivore	bioapatite	12	-	12	-	Kreuger and Sullivan 1984
'Vole'	Mammal	Herbivore	bioapatite	11.5 ± 0.3	-	11.5	-	Passey et al 2005
'Ungulate'	Mammal	Herbivore	bioapatite	12 to + 14	-	13	-	Koch 1998
'Ungulate'	Mammal	Herbivore	bioapatite	12 to + 14	-	13	-	Lee-Thorp and Van der Merwe 1987
'Rabbit'	Mammal	Herbivore	bioapatite	12.8 ± 07	-	12.8	-	Passey et al 2005
'Pig' (c.f. Sus)	Mammal	Herbivore	bioapatite	13.3 ± 0.3	-	13.3	-	Passey et al 2005
'Horse' (c.f. Equus)	Mammal	Herbivore	bioapatite	13.63	-	13.63	-	Cerling and Harris 1999
Rhino	Mammal	Herbivore	bioapatite	14.3	-	14.3	-	Cerling and Harris 1999
Zebra	Mammal	Herbivore	bioapatite	14.43	-	14.43	-	Cerling and Harris 1999
Bovine	Mammal	Herbivore	bioapatite	14.6 ± 0.3	-	14.6	-	Passey et al 2005
'Average Mammal'	Mammal	Herbivore	hair keratin	3.2	3.8	3.2	3.8	Sponheimer et al 2003a, 2003b, 2003c
Red-backed Vole (Clethrionomys gapperi)	Mammal	Herbivore	hair keratin	2.4-6.2	1.5-4.6	4.53667	2.94	Sare et al 2005
Deer Mouse (Peromyscus maniculatus)	Mammal	Herbivore	hair keratin	0.3	3.3	0.3	3.3	Miller et al 2008
Steer (Bos taurus)	Mammal	Herbivore	hair keratin	2.8-3.1	-	3	-	Zazzo et al 2007
Steer (Bos taurus)	Mammal	Herbivore	hoof keratin	2.6-3.0	-	2.8	-	Zazzo et al 2007
'Carnivorous Mammal'	Mammal	Faunivore	bioapatite	9	3	9	3	Koch 2007
'Rodent'	Mammal	Herbivore	bioapatite	9.0-11.0	3	10	3	Koch 2007
'Ungulate'	Mammal	Herbivore	bioapatite	12.0-14.0	3	13	3	Koch 2007
Caiman (Caiman latirostris)	Reptile	Faunivore	claw keratin	1.2	-	1.2	-	Whiting et al 2016
Caiman (Caiman latirostris)	Reptile	Faunivore	scute keratin	0.9	-	0.9	-	Whiting et al 2016
Alligator (Alligator mississippiensis)	Reptile	Faunivore	scute keratin	0.61	1.22	0.61	1.22	Rosenblatt and Heithaus 2013
Reptile (general ectotherm)	Reptile	Faunivore	bioapatite	9	3	9	3	Koch 2007
Leatherback Turtle (Dermochelys coriacea)	Reptile	Faunivore	bioapatite	8.0-9.0	-	8.5	-	Biasatti 2004
Olive Ridley (Lepidochelys olivacea)	Reptile	Faunivore	bioapatite	7.7	-	7.7	-	Biasatti 2004
Green Turtle (Chelonia mydas)	Reptile	Herbivore	bioapatite	12	-	12	-	Biasatti 2004
SUPPLEMENTARY TABLE 3B
Estimated Mammal Herbivore Mean	Mammal	Herbivore	keratin	0.3-4.5	2.94-3.80	2.60524	3.308	value calculated for this study from above values
Estimated Mammal Herbivore Mean	Mammal	Herbivore	bioapatite	10.0-14.6	-	12.8029	-	value calculated for this study from above values
Estimated Mammal Faunivore Mean	Mammal	Faunivore	keratin	2.0-2.8	2.3-3.5	2.43333	3.26667	value calculated for this study from above values
Estimated Mammal Faunivore Mean	Mammal	Faunivore	bioapatite	9.0-12.0	-	10.5	-	value calculated for this study from above values
Estimated Reptile Faunivore Mean	Reptile	Faunivore	keratin	0.61-1.20	1.22	0.903333	1.22	value calculated for this study from above values
Estimated Reptile Faunivore Mean	Reptile	Faunivore	bioapatite	7.7-9.0	-	8.4	-	value calculated for this study from above values
Estimated Fish Mean	Fish	All	bioapatite	9	-	9	-	value calculated for this study from above values
