# Supplementary material for: Stable isotopic characterization of a coastal floodplain forest community: a case study for isotopic reconstruction of Mesozoic vertebrate assemblages
Source: R Soc Open Sci. 2019 Feb 20;6(2):181210. doi: 10.1098/rsos.181210 (PMC6408390; doi:10.1098/rsos.181210)
Supplement: Supplementary Table 4 [file rsos181210supp7.xlsx]

## Sheet: raw-data-bioap.csv
Sample	Taxon	Tissue	δ13C (‰, VPDB)	δ18O (‰, VSMOW)	δ15N (‰, AIR)
AWR-105	Alligator mississippiensis	B-S-L	-16.47	20.39	-
AWR-105	Alligator mississippiensis	B-S-L	-16.21	16.98	-
AWR-105	Alligator mississippiensis	B-S-L	-16.15	17.3	-
AWR-105	Alligator mississippiensis	B-Tr-L	-18.7	20.29	-
AWR-105	Alligator mississippiensis	B-Tr-L	-18.62	19.74	-
AWR-105	Alligator mississippiensis	B-Tr-L	-18.4	21.53	-
AWR-105	Alligator mississippiensis	B-Tr-P	-17.51	24.59	-
AWR-105	Alligator mississippiensis	C	-25.283	-	12.002
AWR-105	Alligator mississippiensis	C	-25.496	-	11.439
AWR-105	Alligator mississippiensis	T	-16.6	23.2	-
AWR-105	Alligator mississippiensis	T	-16.08	20.47	-
AWR-105	Alligator mississippiensis	T	-16.07	19.58	-
AWR-105	Alligator mississippiensis	T-Tr	-16.43	23.79	-
AWR-107	Alligator mississippiensis	B-S-L	-18.35	18.4	-
AWR-107	Alligator mississippiensis	B-S-L	-17.93	16.11	-
AWR-107	Alligator mississippiensis	B-S-L	-17.59	20.27	-
AWR-107	Alligator mississippiensis	B-Tr-L	-21.45	19.04	-
AWR-107	Alligator mississippiensis	B-Tr-L	-20.74	19.26	-
AWR-107	Alligator mississippiensis	B-Tr-L	-20.73	18.16	-
AWR-107	Alligator mississippiensis	B-Tr-P	-17.44	24.99	-
AWR-107	Alligator mississippiensis	C	-27.097	-	10.911
AWR-107	Alligator mississippiensis	C	-26.745	-	10.132
AWR-107	Alligator mississippiensis	T	-17.86	19.85	-
AWR-107	Alligator mississippiensis	T	-17.84	21.22	-
AWR-107	Alligator mississippiensis	T	-17.4	20.19	-
AWR-128	Alligator mississippiensis	B-S-L	-15.43	14.94	-
AWR-128	Alligator mississippiensis	B-S-L	-14.68	15.82	-
AWR-128	Alligator mississippiensis	B-S-L	-14.4	14.19	-
AWR-128	Alligator mississippiensis	B-S-P	-16.05	22.14	-
AWR-128	Alligator mississippiensis	B-Tr-P	-17.14	22.73	-
AWR-128	Alligator mississippiensis	B-Tr-P	-16.85	22.94	-
AWR-128	Alligator mississippiensis	T	-15.07	25.29	-
AWR-128	Alligator mississippiensis	T	-14.76	26.22	-
AWR-128	Alligator mississippiensis	T	-14.65	23.98	-
AWR-134	Alligator mississippiensis	B-S-L	-16.88	12.72	-
AWR-134	Alligator mississippiensis	B-S-L	-16.73	13.1	-
AWR-134	Alligator mississippiensis	B-S-L	-15.93	15.04	-
AWR-134	Alligator mississippiensis	B-S-L	-15.76	18.87	-
AWR-134	Alligator mississippiensis	B-S-L	-15.52	17.34	-
AWR-134	Alligator mississippiensis	B-S-L	-13.82	20.62	-
AWR-134	Alligator mississippiensis	B-Tr-P	-15.19	27.59	-
AWR-134	Alligator mississippiensis	T	-14.78	15.58	-
AWR-134	Alligator mississippiensis	T	-13.77	18.57	-
AWR-134	Alligator mississippiensis	T	-13.4	17.46	-
AWR-134	Alligator mississippiensis	T	-12.88	25.69	-
AWR-134	Alligator mississippiensis	T	-12.45	25.35	-
AWR-134	Alligator mississippiensis	T	-12.26	30	-
AWR-134	Alligator mississippiensis	T	-12.24	26.36	-
AWR-135	Alligator mississippiensis	B-S-L	-19.62	15.87	-
AWR-135	Alligator mississippiensis	B-S-L	-18.12	15.73	-
AWR-135	Alligator mississippiensis	B-S-L	-17.35	16.37	-
AWR-135	Alligator mississippiensis	B-S-L	-17.21	15.96	-
AWR-135	Alligator mississippiensis	B-S-L	-17.05	16.38	-
AWR-135	Alligator mississippiensis	B-S-P	-17.05	24.71	-
AWR-135	Alligator mississippiensis	B-Tr-L	-19.77	19.53	-
AWR-135	Alligator mississippiensis	B-Tr-L	-19.01	19.52	-
AWR-135	Alligator mississippiensis	B-Tr-L	-18.53	19.93	-
AWR-135	Alligator mississippiensis	B-Tr-P	-17.89	25.24	-
AWR-135	Alligator mississippiensis	B-Tr-P	-17.92	25.55	-
AWR-135	Alligator mississippiensis	T	-16.91	21.1	-
AWR-135	Alligator mississippiensis	T	-16.82	21.43	-
AWR-135	Alligator mississippiensis	T	-16.78	21.76	-
AWR-135	Alligator mississippiensis	T	-16.59	19.92	-
AWR-135	Alligator mississippiensis	T	-15.44	23.31	-
AWR-135	Alligator mississippiensis	T	-15.32	22.64	-
AWR-96	Alligator mississippiensis	B-S-L	-19.41	22.44	-
AWR-96	Alligator mississippiensis	B-S-L	-17.42	20.69	-
AWR-96	Alligator mississippiensis	B-S-L	-17.36	22.26	-
AWR-96	Alligator mississippiensis	B-Tr-P	-17.76	26.06	-
AWR-123	Amia calva	B-S-L	-15.06	17	-
AWR-123	Amia calva	B-S-L	-12.57	16.42	-
AWR-123	Amia calva	B-S-L	-11.94	15.76	-
AWR-123	Amia calva	B-Tr-P	-9.6	24.12	-
AWR-123	Amia calva	T	-9.91	17.22	-
AWR-123	Amia calva	T	-9.73	14.49	-
AWR-123	Amia calva	T	-9.62	15.69	-
AWR-124	Amia calva	B-S-L	-14.65	14.94	-
AWR-124	Amia calva	B-S-L	-14.35	15.59	-
AWR-124	Amia calva	B-S-L	-14.25	16.11	-
AWR-124	Amia calva	B-Tr-P	-12.41	22.1	-
AWR-124	Amia calva	T	-15.36	12.61	-
AWR-124	Amia calva	T	-14.09	16.13	-
AWR-124	Amia calva	T	-13.65	13.11	-
AWR-125	Amia calva	B-S-L	-17.43	13.79	-
AWR-125	Amia calva	B-S-L	-17.06	14.27	-
AWR-125	Amia calva	B-S-L	-16.09	12.4	-
AWR-125	Amia calva	B-Tr-P	-12.22	23.01	-
AWR-125	Amia calva	T	-16.5	15.97	-
AWR-125	Amia calva	T	-15.56	15.57	-
AWR-125	Amia calva	T	-15.41	17.23	-
AWR-126	Amia calva	B-S-L	-16.62	16.13	-
AWR-126	Amia calva	B-S-L	-15.95	15.76	-
AWR-126	Amia calva	B-S-L	-12.32	17.2	-
AWR-126	Amia calva	B-Tr-P	-12.82	22.94	-
AWR-126	Amia calva	T	-17.22	16.29	-
AWR-126	Amia calva	T	-16.9	18.08	-
AWR-126	Amia calva	T	-16.27	18.95	-
AWR-106	Atractosteus spatula	B-Tr-P	-8.88	24.38	-
AWR-106	Atractosteus spatula	GS	-13.78	27.51	-
AWR-106	Atractosteus spatula	GS	-12.23	23.6	-
AWR-106	Atractosteus spatula	GS	-10.6	22.46	-
AWR-106	Atractosteus spatula	T	-13.19	18.1	-
AWR-106	Atractosteus spatula	T	-11.61	20.51	-
AWR-106	Atractosteus spatula	T	-9.42	21.57	-
AWR-120	Atractosteus spatula	B-Tr-P	-12.75	27.41	-
AWR-120	Atractosteus spatula	GS	-16.85	28.65	-
AWR-120	Atractosteus spatula	GS	-15.37	23.91	-
AWR-120	Atractosteus spatula	GS	-15.05	30.41	-
AWR-120	Atractosteus spatula	GS	-13.96	22.32	-
AWR-120	Atractosteus spatula	GS	-13.67	27.8	-
AWR-120	Atractosteus spatula	GS	-13.48	27.25	-
AWR-120	Atractosteus spatula	GS	-12.39	27.61	-
AWR-120	Atractosteus spatula	GS	-12.34	21.51	-
AWR-120	Atractosteus spatula	GS	-9.76	25.19	-
AWR-120	Atractosteus spatula	NGS	-18.42	20.43	-
AWR-120	Atractosteus spatula	NGS	-17.23	19.73	-
AWR-120	Atractosteus spatula	NGS	-16.38	20.52	-
AWR-120	Atractosteus spatula	T	-18.96	21.16	-
AWR-120	Atractosteus spatula	T	-18.06	24.38	-
AWR-120	Atractosteus spatula	T	-15.6	22.21	-
AWR-120	Atractosteus spatula	T	-14.8	14.53	-
AWR-120	Atractosteus spatula	T	-14.49	21.12	-
AWR-120	Atractosteus spatula	T	-14.16	12.32	-
AWR-120	Atractosteus spatula	T	-12.97	13.38	-
AWR-127	Atractosteus spatula	B-Tr-P	-13.31	22.3	-
AWR-127	Atractosteus spatula	GS	-19.89	20.68	-
AWR-127	Atractosteus spatula	GS	-17.85	20.37	-
AWR-127	Atractosteus spatula	GS	-14.8	19.77	-
AWR-127	Atractosteus spatula	T	-19.39	15.51	-
AWR-127	Atractosteus spatula	T	-19.22	17.84	-
AWR-127	Atractosteus spatula	T	-18.47	16.33	-
AWR-136	Atractosteus spatula	B-Tr-P	-13.01	22.18	-
AWR-136	Atractosteus spatula	GS	-14.64	13.45	-
AWR-136	Atractosteus spatula	GS	-12.17	15.66	-
AWR-136	Atractosteus spatula	GS	-11.91	13.78	-
AWR-136	Atractosteus spatula	GS	-11.75	20.1	-
AWR-136	Atractosteus spatula	T	-17.61	21.06	-
AWR-136	Atractosteus spatula	T	-17.39	22.4	-
AWR-136	Atractosteus spatula	T	-17.38	21.21	-
AWR-137	Atractosteus spatula	B-S-P	-11.4	22.63	-
AWR-137	Atractosteus spatula	B-Tr-P	-10.27	24.92	-
AWR-137	Atractosteus spatula	B-Tr-P	-10.15	24.45	-
AWR-137	Atractosteus spatula	GS	-14.29	15.45	-
AWR-137	Atractosteus spatula	GS	-13.11	19.57	-
AWR-137	Atractosteus spatula	GS	-11.59	23.55	-
AWR-137	Atractosteus spatula	T	-19.07	15.75	-
AWR-137	Atractosteus spatula	T	-17.73	19.91	-
AWR-137	Atractosteus spatula	T	-15.7	15.72	-
AWR-129	Canis latrans	T	-14.43	19.73	-
AWR-129	Canis latrans	T	-14.41	20.47	-
AWR-129	Canis latrans	T	-13.97	21.27	-
AWR-156	Canis latrans	T	-17.02	20.36	-
AWR-156	Canis latrans	T	-16.6	19.12	-
AWR-156	Canis latrans	T	-16.46	18.31	-
LSUMZ-11274	Canis latrans	B-S-P	-11.99	21.67	-
LSUMZ-17873	Canis latrans	B-S-P	-11.02	22.83	-
LSUMZ-26849	Canis latrans	B-S-P	-15.43	21.87	-
LSUMZ-26851	Canis latrans	B-S-P	-17.04	23.49	-
LSUMZ-26851	Canis latrans	B-S-P	-16.83	22.78	-
AWR-05	Dasypus novemcinctus	H	-21.3084	-	5.9779
AWR-05	Dasypus novemcinctus	H	-21.5026	-	5.06748
AWR-18	Dasypus novemcinctus	H	-20.9045	-	7.40151
AWR-26	Dasypus novemcinctus	H	-21.3955	-	9.19976
AWR-28	Dasypus novemcinctus	H	-21.5798	-	7.74638
AWR-29	Dasypus novemcinctus	H	-22.222	-	7.67967
AWR-02	Didelphis virginiana	B-S-L	-12.57	15.03	-
AWR-02	Didelphis virginiana	B-S-L	-11.89	16.86	-
AWR-02	Didelphis virginiana	B-S-L	-11.43	16.76	-
AWR-02	Didelphis virginiana	B-Tr-L	-18.51	20.8	-
AWR-02	Didelphis virginiana	B-Tr-L	-18.21	20.38	-
AWR-02	Didelphis virginiana	B-Tr-L	-17.63	19.93	-
AWR-02	Didelphis virginiana	B-Tr-P	-15.87	24.41	-
AWR-02	Didelphis virginiana	C	-22.993	-	7.833
AWR-02	Didelphis virginiana	C	-23.34	-	7.699
AWR-02	Didelphis virginiana	H	-23.343	-	7.48157
AWR-02	Didelphis virginiana	H	-23.3728	-	7.46207
AWR-02	Didelphis virginiana	T	-15.28	22.43	-
AWR-02	Didelphis virginiana	T	-15.24	19.22	-
AWR-02	Didelphis virginiana	T	-14.54	18.19	-
AWR-02	Didelphis virginiana	T-Tr	-18.25	16.29	-
AWR-06	Didelphis virginiana	B-S-L	-12.32	16.71	-
AWR-06	Didelphis virginiana	B-S-L	-10.96	17.99	-
AWR-06	Didelphis virginiana	B-S-L	-10.82	18.82	-
AWR-06	Didelphis virginiana	B-S-P	-15.56	24.18	-
AWR-06	Didelphis virginiana	B-Tr-L	-17.66	19.2	-
AWR-06	Didelphis virginiana	B-Tr-L	-17.44	18.44	-
AWR-06	Didelphis virginiana	B-Tr-P	-16.11	24.86	-
AWR-06	Didelphis virginiana	B-Tr-P	-16.02	24.95	-
AWR-06	Didelphis virginiana	C	-20.371	-	8.991
AWR-06	Didelphis virginiana	C	-19.914	-	8.979
AWR-06	Didelphis virginiana	H	-21.6074	-	9.27777
AWR-06	Didelphis virginiana	T	-14.75	18.9	-
AWR-06	Didelphis virginiana	T	-14.64	16.85	-
AWR-06	Didelphis virginiana	T	-13.72	16.99	-
AWR-07	Didelphis virginiana	B-S-L	-15.46	15.66	-
AWR-07	Didelphis virginiana	B-S-L	-14.49	18.73	-
AWR-07	Didelphis virginiana	B-S-L	-13.58	17.42	-
AWR-07	Didelphis virginiana	B-Tr-P	-16.92	24.65	-
AWR-07	Didelphis virginiana	C	-24.951	-	12.41
AWR-07	Didelphis virginiana	C	-25.065	-	12.063
AWR-07	Didelphis virginiana	H	-23.2316	-	10.6983
AWR-07	Didelphis virginiana	T	-20.85	16.51	-
AWR-07	Didelphis virginiana	T	-19.03	17.13	-
AWR-07	Didelphis virginiana	T	-18.29	16.29	-
AWR-08	Didelphis virginiana	B-S-L	-13.79	15.12	-
AWR-08	Didelphis virginiana	B-S-L	-13.02	15.27	-
AWR-08	Didelphis virginiana	B-S-L	-12.8	15.28	-
AWR-08	Didelphis virginiana	C	-23.502	-	10.69
AWR-08	Didelphis virginiana	C	-23.457	-	9.856
AWR-08	Didelphis virginiana	H	-23.5615	-	8.26677
AWR-08	Didelphis virginiana	T	-13.73	19.02	-
AWR-08	Didelphis virginiana	T	-13.54	21.56	-
AWR-08	Didelphis virginiana	T	-13.2	14.27	-
AWR-119	Didelphis virginiana	B-S-L	-13.73	20.66	-
AWR-119	Didelphis virginiana	B-S-L	-12.63	22.08	-
AWR-119	Didelphis virginiana	B-S-L	-12.53	23.74	-
AWR-119	Didelphis virginiana	B-Tr-P	-15.3	24.79	-
AWR-119	Didelphis virginiana	C	-20.795	-	6.671
AWR-119	Didelphis virginiana	C	-21.059	-	6.261
AWR-119	Didelphis virginiana	H	-22.21	-	6.311
AWR-119	Didelphis virginiana	H	-22.358	-	6.28
AWR-119	Didelphis virginiana	T	-15.38	17.85	-
AWR-119	Didelphis virginiana	T	-14.69	17.78	-
AWR-119	Didelphis virginiana	T	-13.58	17.74	-
AWR-12	Didelphis virginiana	B-S-L	-12.34	17.57	-
AWR-12	Didelphis virginiana	B-S-L	-12.23	18.27	-
AWR-12	Didelphis virginiana	B-S-L	-11.27	20.35	-
AWR-12	Didelphis virginiana	B-S-P	-13.45	23.87	-
AWR-12	Didelphis virginiana	B-Tr-P	-14.63	24.31	-
AWR-12	Didelphis virginiana	B-Tr-P	-14.69	23.57	-
AWR-12	Didelphis virginiana	C	-22.749	-	8.127
AWR-12	Didelphis virginiana	C	-22.332	-	7.527
AWR-12	Didelphis virginiana	H	-22.1558	-	6.72819
AWR-12	Didelphis virginiana	T	-14.69	18.96	-
AWR-12	Didelphis virginiana	T	-14.67	20.59	-
AWR-12	Didelphis virginiana	T	-13.94	20.41	-
AWR-13	Didelphis virginiana	H	-21.8821	-	8.74096
AWR-22	Didelphis virginiana	H	-23.5902	-	7.69917
AWR-27	Didelphis virginiana	H	-20.1288	-	9.82587
AWR-122	Lepisosteus oculatus	B-Tr-P	-13.41	22.68	-
AWR-122	Lepisosteus oculatus	GS	-14.36	23.17	-
AWR-122	Lepisosteus oculatus	GS	-13.9	24.14	-
AWR-122	Lepisosteus oculatus	GS	-13.23	25.18	-
AWR-122	Lepisosteus oculatus	T	-16.4	18.35	-
AWR-122	Lepisosteus oculatus	T	-16.3	18.4	-
AWR-122	Lepisosteus oculatus	T	-15.39	18.1	-
AWR-121	Lepisosteus osseus.	B-S-L	-18.03	11.67	-
AWR-121	Lepisosteus osseus.	B-S-L	-16.89	13.44	-
AWR-121	Lepisosteus osseus.	B-S-L	-16.63	14.66	-
AWR-121	Lepisosteus osseus.	B-S-P	-12.89	21.36	-
AWR-121	Lepisosteus osseus.	B-Tr-P	-11.75	22.73	-
AWR-121	Lepisosteus osseus.	B-Tr-P	-11.8	22.44	-
AWR-121	Lepisosteus osseus.	GS	-17.58	17.27	-
AWR-121	Lepisosteus osseus.	GS	-16.84	21.49	-
AWR-121	Lepisosteus osseus.	GS	-16.69	14.73	-
AWR-121	Lepisosteus osseus.	GS	-16.51	17.91	-
AWR-121	Lepisosteus osseus.	GS	-15.45	18.92	-
AWR-121	Lepisosteus osseus.	GS	-15.45	20.01	-
AWR-121	Lepisosteus osseus.	GS	-15.21	22.87	-
AWR-121	Lepisosteus osseus.	GS	-14.83	21.02	-
AWR-121	Lepisosteus osseus.	NGS	-17.59	14.27	-
AWR-121	Lepisosteus osseus.	NGS	-17.38	15.13	-
AWR-121	Lepisosteus osseus.	NGS	-17.26	15.81	-
AWR-121	Lepisosteus osseus.	T	-15.98	19	-
AWR-121	Lepisosteus osseus.	T	-15.69	14.37	-
AWR-121	Lepisosteus osseus.	T	-15.52	11.41	-
AWR-121	Lepisosteus osseus.	T	-14.05	12.85	-
AWR-121	Lepisosteus osseus.	T	-13.77	12.89	-
AWR-121	Lepisosteus osseus.	T	-13.42	17.23	-
AWR-35	Lepisosteus sp.	B-Tr-P	-15.77	24.63	-
AWR-35	Lepisosteus sp.	GS	-16.98	25.9	-
AWR-35	Lepisosteus sp.	GS	-14.69	24.47	-
AWR-35	Lepisosteus sp.	GS	-13.26	26.46	-
AWR-35	Lepisosteus sp.	T	-16.23	16.31	-
AWR-35	Lepisosteus sp.	T	-16.05	18.14	-
AWR-35	Lepisosteus sp.	T	-15.96	19.25	-
AWR-37	Lepisosteus sp.	B-Tr-P	-14.11	24.26	-
AWR-37	Lepisosteus sp.	GS	-11.11	26.26	-
AWR-37	Lepisosteus sp.	GS	-11	25.69	-
AWR-37	Lepisosteus sp.	GS	-10.58	26.52	-
AWR-37	Lepisosteus sp.	T	-20.39	18.8	-
AWR-37	Lepisosteus sp.	T	-17.91	16.57	-
AWR-37	Lepisosteus sp.	T	-17.64	17.8	-
AWR-09	Lontra canadensis	B-S-L	-18.76	13.8	-
AWR-09	Lontra canadensis	B-S-L	-18.5	17.32	-
AWR-09	Lontra canadensis	B-S-L	-18.11	15.55	-
AWR-09	Lontra canadensis	B-Tr-P	-21.34	24.22	-
AWR-09	Lontra canadensis	C	-26.961	-	13.17
AWR-09	Lontra canadensis	C	-27.241	-	13.096
AWR-09	Lontra canadensis	H	-27.8581	-	10.6809
AWR-09	Lontra canadensis	H	-28.476	-	10.2446
AWR-09	Lontra canadensis	T	-22.55	18.32	-
AWR-09	Lontra canadensis	T	-22.06	19.44	-
AWR-09	Lontra canadensis	T	-20.48	21.9	-
AWR-130	Lontra canadensis	B-S-L	-18.99	12.18	-
AWR-130	Lontra canadensis	B-S-L	-18.16	13.41	-
AWR-130	Lontra canadensis	B-S-L	-17.57	13.36	-
AWR-130	Lontra canadensis	T	-22.41	22.54	-
AWR-130	Lontra canadensis	T	-21.16	22.63	-
AWR-130	Lontra canadensis	T	-20.77	20.74	-
AWR-45	Lontra canadensis	B-S-L	-15.9	14.34	-
AWR-45	Lontra canadensis	B-S-L	-15.29	15.11	-
AWR-45	Lontra canadensis	B-S-L	-14.57	19.63	-
AWR-45	Lontra canadensis	B-Tr-P	-18.58	23.46	-
AWR-45	Lontra canadensis	C	-22.92	-	12.869
AWR-45	Lontra canadensis	C	-22.351	-	11.979
AWR-45	Lontra canadensis	H	-23.3559	-	11.4128
AWR-45	Lontra canadensis	T	-18.2	15.42	-
AWR-45	Lontra canadensis	T	-17.74	19.52	-
AWR-45	Lontra canadensis	T	-17.6	11.7	-
LSUMZ-13747	Lynx rufus	B-S-L	-16.67	15.65	-
LSUMZ-13747	Lynx rufus	B-S-L	-15.01	14.78	-
LSUMZ-13747	Lynx rufus	B-S-P	-16.1	23.19	-
LSUMZ-13747	Lynx rufus	T	-17.71	10.47	-
LSUMZ-13747	Lynx rufus	T	-17.41	20.43	-
LSUMZ-13747	Lynx rufus	T	-16.8	15.31	-
LSUMZ-13747	Lynx rufus	T	-16.13	11.33	-
LSUMZ-32761	Lynx rufus	B-S-P	-18.4	23.9	-
LSUMZ-32761	Lynx rufus	B-S-P	-18.37	23.35	-
LSUMZ-9726	Lynx rufus	B-S-P	-15.51	21.45	-
AWR-20	Mephitis mephitis	H	-13.7103	-	8.61574
AWR-20	Mephitis mephitis	H	-13.7887	-	8.49976
AWR-32	Mephitis mephitis	H	-16.2861	-	7.31742
AWR-33	Mephitis mephitis	H	-21.5807	-	9.96358
AWR-102	Myocastor coypus	T	-19.2	18	-
AWR-102	Myocastor coypus	T	-15.2	19.1	-
AWR-102	Myocastor coypus	T	-11.7	17.2	-
AWR-99	Myocastor coypus	T	-19.1	18.2	-
AWR-99	Myocastor coypus	T	-19	18.8	-
AWR-99	Myocastor coypus	T	-18.9	17.5	-
AWR-133	Neotoma floridana	T	-21.02	19.5	-
AWR-133	Neotoma floridana	T	-19.61	19.51	-
AWR-133	Neotoma floridana	T	-18.77	19.18	-
AWR-19	Neovison vison	H	-14.24	-	10.1913
AWR-19	Neovison vison	H	-17.185	-	9.58056
AWR-19	Neovison vison	T	-16.6	16.8	-
AWR-19	Neovison vison	T	-16.4	18.8	-
AWR-19	Neovison vison	T	-15.8	19.8	-
AWR-46	Neovison vison	H	-15.6914	-	12.5215
AWR-46	Neovison vison	T	-17.1	19.5	-
AWR-46	Neovison vison	T	-17	19.2	-
AWR-46	Neovison vison	T	-15.7	19.5	-
AWR-17	Odocoileus virginianus	H	-27.7556	-	5.86192
AWR-21	Odocoileus virginianus	H	-26.203	-	4.64768
AWR-21	Odocoileus virginianus	T	-16.34	23.78	-
AWR-21	Odocoileus virginianus	T	-16.04	23.57	-
AWR-50	Odocoileus virginianus	H	-26.4706	-	6.3054
AWR-51	Odocoileus virginianus	H	-27.9357	-	6.79617
AWR-52	Odocoileus virginianus	H	-26.9975	-	5.87243
AWR-55	Odocoileus virginianus	H	-27.3843	-	3.61509
AWR-56	Odocoileus virginianus	H	-26.1771	-	4.48209
AWR-57	Odocoileus virginianus	H	-25.7503	-	5.67591
AWR-58	Odocoileus virginianus	H	-25.5724	-	10.4953
AWR-59	Odocoileus virginianus	H	-27.1731	-	11.5473
AWR-60	Odocoileus virginianus	H	-27.5266	-	4.1458
AWR-61	Odocoileus virginianus	H	-28.636	-	7.13561
AWR-62	Odocoileus virginianus	H	-28.5148	-	7.68103
AWR-63	Odocoileus virginianus	H	-27.2476	-	4.90665
AWR-64	Odocoileus virginianus	H	-27.9968	-	9.167
AWR-65	Odocoileus virginianus	H	-26.1849	-	6.0763
AWR-66	Odocoileus virginianus	H	-27.2943	-	6.06895
AWR-67	Odocoileus virginianus	H	-26.1116	-	3.70442
AWR-68	Odocoileus virginianus	H	-25.3156	-	5.11158
AWR-69	Odocoileus virginianus	H	-26.8497	-	2.91204
AWR-70	Odocoileus virginianus	H	-26.6251	-	5.38691
AWR-71	Odocoileus virginianus	H	-27.1087	-	5.13154
AWR-72	Odocoileus virginianus	H	-26.3161	-	5.7274
AWR-73	Odocoileus virginianus	H	-25.787	-	5.53509
AWR-74	Odocoileus virginianus	H	-26.1338	-	4.46527
AWR-75	Odocoileus virginianus	H	-25.8814	-	4.27611
AWR-76	Odocoileus virginianus	H	-26.1816	-	3.14849
AWR-77	Odocoileus virginianus	H	-26.1749	-	5.00018
AWR-78	Odocoileus virginianus	H	-24.3719	-	4.42639
AWR-79	Odocoileus virginianus	H	-26.6207	-	3.0392
AWR-24	Peromyscus gossypinus	H	-24.6428	-	5.68229
AWR-24	Peromyscus gossypinus	H	-24.6042	-	5.31792
AWR-01	Procyon lotor	B-S-L	-15.53	15.6	-
AWR-01	Procyon lotor	B-S-L	-14.91	14.54	-
AWR-01	Procyon lotor	B-S-L	-14.86	14.22	-
AWR-01	Procyon lotor	H	-22.5585	-	9.55798
AWR-01	Procyon lotor	H	-22.5574	-	9.41941
AWR-01	Procyon lotor	H	-23.2117	-	9.26853
AWR-01	Procyon lotor	H	-22.8608	-	9.25519
AWR-01	Procyon lotor	H	-22.9568	-	9.13818
AWR-01	Procyon lotor	H	-23.4026	-	8.86208
AWR-01	Procyon lotor	H	-22.852	-	8.85592
AWR-01	Procyon lotor	H	-23.6027	-	8.60792
AWR-01	Procyon lotor	H	-23.2703	-	8.39564
AWR-01	Procyon lotor	H	-23.065	-	8.36838
AWR-01	Procyon lotor	T	-18.43	21.53	-
AWR-01	Procyon lotor	T	-18.4	21.54	-
AWR-01	Procyon lotor	T	-16.81	23.14	-
AWR-10	Procyon lotor	B-S-L	-15.28	17.22	-
AWR-10	Procyon lotor	B-S-L	-15.1	14.85	-
AWR-10	Procyon lotor	B-S-L	-14.88	15.29	-
AWR-10	Procyon lotor	H	-19.6301	-	9.23877
AWR-10	Procyon lotor	T	-15.15	19.65	-
AWR-10	Procyon lotor	T	-13.29	15.72	-
AWR-25	Procyon lotor	H	-24.8227	-	8.51721
AWR-30	Procyon lotor	H	-23.9173	-	10.5962
AWR-98	Procyon lotor	B-S-L	-20.15	14.82	-
AWR-98	Procyon lotor	B-S-L	-19.32	16.26	-
AWR-98	Procyon lotor	B-S-L	-18.91	16.5	-
AWR-98	Procyon lotor	T	-20.44	20.1	-
AWR-98	Procyon lotor	T	-20.25	21.31	-
AWR-104	Sciurus niger	T	-22.11	22.63	-
AWR-104	Sciurus niger	T	-22.07	21.1	-
AWR-104	Sciurus niger	T	-20.87	17.31	-
AWR-11	Sciurus niger	H	-23.5626	-	9.5005
AWR-11	Sciurus niger	H	-23.3199	-	9.15255
AWR-11	Sciurus niger	T	-20.83	17.85	-
AWR-11	Sciurus niger	T	-18.42	17.23	-
AWR-11	Sciurus niger	T	-17.65	17.53	-
AWR-23	Sciurus niger	H	-25.285	-	4.9515
AWR-31	Sciurus niger	H	-24.7376	-	5.91026
AWR-31	Sciurus niger	T	-17.58	20.45	-
AWR-31	Sciurus niger	T	-16.62	23.31	-
AWR-31	Sciurus niger	T	-15.93	23.92	-
AWR-34	Sciurus niger	H	-21.2383	-	7.35945
AWR-36	Sciurus niger	H	-25.9537	-	6.24655
AWR-48	Sus scrofa	H	-15.1401	-	8.61843
AWR-85	Sus scrofa	H	-24.0929	-	6.97482
AWR-101	Sylvilagus aquaticus	B-S-L	-15.33	17.3	-
AWR-101	Sylvilagus aquaticus	B-S-L	-14.72	13.26	-
AWR-101	Sylvilagus aquaticus	B-S-L	-14.72	18.72	-
AWR-101	Sylvilagus aquaticus	B-S-L	-14.71	17.9	-
AWR-101	Sylvilagus aquaticus	B-S-L	-14.7	13.41	-
AWR-101	Sylvilagus aquaticus	B-S-L	-13.47	13.14	-
AWR-101	Sylvilagus aquaticus	B-Tr-P	-16.77	24.54	-
AWR-101	Sylvilagus aquaticus	C	-23.501	-	6.699
AWR-101	Sylvilagus aquaticus	C	-21.692	-	6.476
AWR-101	Sylvilagus aquaticus	H	-21.32	-	6.214
AWR-101	Sylvilagus aquaticus	H	-20.525	-	6.042
AWR-101	Sylvilagus aquaticus	T	-15.71	18.13	-
AWR-101	Sylvilagus aquaticus	T	-15.39	18.8	-
AWR-101	Sylvilagus aquaticus	T	-14.39	17.62	-
AWR-101	Sylvilagus aquaticus	T	-11.72	15.54	-
AWR-101	Sylvilagus aquaticus	T	-11.48	16.43	-
AWR-101	Sylvilagus aquaticus	T	-11.22	15.81	-
AWR-47	Sylvilagus aquaticus	B-S-L	-18.65	14.32	-
AWR-47	Sylvilagus aquaticus	B-S-L	-17.36	12.74	-
AWR-47	Sylvilagus aquaticus	B-S-L	-15.58	13.31	-
AWR-47	Sylvilagus aquaticus	B-Tr-P	-17.02	23.53	-
AWR-47	Sylvilagus aquaticus	C	-26.267	-	4.313
AWR-47	Sylvilagus aquaticus	C	-26.957	-	4.168
AWR-47	Sylvilagus aquaticus	H	-25.1267	-	4.21726
AWR-47	Sylvilagus aquaticus	H	-24.1507	-	3.52892
AWR-47	Sylvilagus aquaticus	T	-17.73	17.08	-
AWR-47	Sylvilagus aquaticus	T	-17.27	18.41	-
AWR-47	Sylvilagus aquaticus	T	-10.88	21.71	-
AWR-47	Sylvilagus aquaticus	T	-10.78	22.01	-
AWR-47	Sylvilagus aquaticus	T	-10.55	23.08	-
AWR-86	Sylvilagus aquaticus	B-S-L	-12.01	19.34	-
AWR-86	Sylvilagus aquaticus	B-S-L	-11.59	20.51	-
AWR-86	Sylvilagus aquaticus	B-S-L	-10.99	22.65	-
AWR-86	Sylvilagus aquaticus	B-S-P	-13.42	24.23	-
AWR-86	Sylvilagus aquaticus	B-Tr-P	-13.69	24.7	-
AWR-86	Sylvilagus aquaticus	B-Tr-P	-13.67	24.09	-
AWR-86	Sylvilagus aquaticus	C	-19.557	-	8.22
AWR-86	Sylvilagus aquaticus	C	-18.142	-	7.623
AWR-86	Sylvilagus aquaticus	H	-18.069	-	8.225
AWR-86	Sylvilagus aquaticus	T	-12.09	16.8	-
AWR-86	Sylvilagus aquaticus	T	-11.31	20.6	-
AWR-93	Sylvilagus aquaticus	B-S-P	-17.24	23.25	-
AWR-93	Sylvilagus aquaticus	B-Tr-P	-16.51	24.62	-
AWR-93	Sylvilagus aquaticus	B-Tr-P	-16.42	24.64	-
AWR-93	Sylvilagus aquaticus	C	-21.449	-	4.811
AWR-93	Sylvilagus aquaticus	C	-23.816	-	4.765
AWR-93	Sylvilagus aquaticus	H	-22.857	-	4.933
AWR-93	Sylvilagus aquaticus	H	-23.178	-	-
AWR-93	Sylvilagus aquaticus	T	-18.26	18.74	-
AWR-93	Sylvilagus aquaticus	T	-16.91	18.68	-
AWR-93	Sylvilagus aquaticus	T	-16.75	18.83	-
LSUMZ-36097	Ursus americanus	B-S-P	-16.35	23.99	-
LSUMZ-36101	Ursus americanus	B-S-P	-11.95	23.67	-
LSUMZ-36102	Ursus americanus	B-S-P	-10.38	24.35	-
LSUMZ-36102	Ursus americanus	B-S-P	-10.33	23.73	-
LSUMZ-9045	Ursus americanus	B-S-P	-17.17	23.08	-
Note: B=bone, T=tooth, C=claw, H=hair, GS=ganoine scale, NGS=bone on underside of ganoine scale
S=surface pre-treatment, Tr=full pre-treatment, P=bulk powder, L=laser ablation
