# Supplementary material for: Stable isotopic characterization of a coastal floodplain forest community: a case study for isotopic reconstruction of Mesozoic vertebrate assemblages
Source: R Soc Open Sci. 2019 Feb 20;6(2):181210. doi: 10.1098/rsos.181210 (PMC6408390; doi:10.1098/rsos.181210)
Supplement: Supplementary Table 5 [file rsos181210supp8.xlsx]

## Sheet: Sheet4
Taxon	Tissue	Specimen	Mean δ13C (‰, VPDB)	Std. Dev. δ13C (‰)	Mean δ18O (‰, VSMOW)	Std. Dev. δ18O (‰)	Mean δ15N (‰, AIR)	Std. Dev. δ15N (‰)
Alligator mississippiensis	B-S-L	AWR-105	-16.2767	0.170098	18.2233	1.8832	-	-
Alligator mississippiensis	B-Tr-L	AWR-105	-18.5733	0.155349	20.52	0.916897	-	-
Alligator mississippiensis	B-Tr-P	AWR-105	-17.51	0.0260702	24.59	0.0504408	-	-
Alligator mississippiensis	C	AWR-105	-25.3895	0.150614	9.2965	0.306177	11.7205	0.398101
Alligator mississippiensis	T	AWR-105	-16.25	0.30315	21.0833	1.88633	-	-
Alligator mississippiensis	T-Tr	AWR-105	-16.43	-	23.79	-	-	-
Alligator mississippiensis	B-S-L	AWR-107	-17.9567	0.380701	18.26	2.08353	-	-
Alligator mississippiensis	B-Tr-L	AWR-107	-20.9733	0.412836	18.82	0.582065	-	-
Alligator mississippiensis	B-Tr-P	AWR-107	-17.44	0.0319286	24.99	0.0397805	-	-
Alligator mississippiensis	C	AWR-107	-26.921	0.248902	8.7395	0.40093	10.5215	0.550836
Alligator mississippiensis	T	AWR-107	-17.7	0.26	20.42	0.713372	-	-
Alligator mississippiensis	B-S-L	AWR-128	-14.8367	0.532572	14.9833	0.815864	-	-
Alligator mississippiensis	B-S-P	AWR-128	-16.05	0.0341981	22.14	0.0632715	-	-
Alligator mississippiensis	B-Tr-P	AWR-128	-16.995	0.205061	22.835	0.148492	-	-
Alligator mississippiensis	T	AWR-128	-14.8267	0.217792	25.1633	1.12536	-	-
Alligator mississippiensis	B-S-L	AWR-134	-15.7733	1.09948	16.2817	3.19346	-	-
Alligator mississippiensis	B-Tr-P	AWR-134	-15.19	0.032538	27.59	0.0377779	-	-
Alligator mississippiensis	T	AWR-134	-13.1114	0.937771	22.7157	5.4445	-	-
Alligator mississippiensis	B-S-L	AWR-135	-17.87	1.06106	16.062	0.297271	-	-
Alligator mississippiensis	B-S-P	AWR-135	-17.05	0.0436589	24.71	0.0473127	-	-
Alligator mississippiensis	B-Tr-L	AWR-135	-19.1033	0.625247	19.66	0.23388	-	-
Alligator mississippiensis	B-Tr-P	AWR-135	-17.905	0.0212132	25.395	0.219203	-	-
Alligator mississippiensis	T	AWR-135	-16.31	0.72889	21.6933	1.18999	-	-
Alligator mississippiensis	B-S-L	AWR-96	-18.0633	1.16663	21.7967	0.962618	-	-
Alligator mississippiensis	B-Tr-P	AWR-96	-17.76	0.0559167	26.06	0.043487	-	-
Amia calva	B-S-L	AWR-123	-13.19	1.64982	16.3933	0.62043	-	-
Amia calva	B-Tr-P	AWR-123	-9.6	0.0592029	24.12	0.0795037	-	-
Amia calva	T	AWR-123	-9.75333	0.146401	15.8	1.36832	-	-
Amia calva	B-S-L	AWR-124	-14.4167	0.208167	15.5467	0.586202	-	-
Amia calva	B-Tr-P	AWR-124	-12.41	0.0347481	22.1	0.0551197	-	-
Amia calva	T	AWR-124	-14.3667	0.887938	13.95	1.90442	-	-
Amia calva	B-S-L	AWR-125	-16.86	0.692026	13.4867	0.971202	-	-
Amia calva	B-Tr-P	AWR-125	-12.22	0.0300821	23.01	0.071385	-	-
Amia calva	T	AWR-125	-15.8233	0.59079	16.2567	0.866333	-	-
Amia calva	B-S-L	AWR-126	-14.9633	2.31358	16.3633	0.747819	-	-
Amia calva	B-Tr-P	AWR-126	-12.82	0.0502107	22.94	0.0585172	-	-
Amia calva	T	AWR-126	-16.7967	0.483356	17.7733	1.35626	-	-
Atractosteus spatula	B-Tr-P	AWR-106	-8.88	0.0483645	24.38	0.0938086	-	-
Atractosteus spatula	GS	AWR-106	-12.2033	1.59017	24.5233	2.64859	-	-
Atractosteus spatula	T	AWR-106	-11.4067	1.89321	20.06	1.77823	-	-
Atractosteus spatula	B-Tr-P	AWR-120	-12.75	0.0329923	27.41	0.0385719	-	-
Atractosteus spatula	GS	AWR-120	-14.575	2.45828	24.6108	3.69032	-	-
Atractosteus spatula	T	AWR-120	-15.5771	2.16795	18.4429	4.87209	-	-
Atractosteus spatula	B-Tr-P	AWR-127	-13.31	0.0287054	22.3	0.0474516	-	-
Atractosteus spatula	GS	AWR-127	-17.5133	2.56165	20.2733	0.462637	-	-
Atractosteus spatula	T	AWR-127	-19.0267	0.489524	16.56	1.18191	-	-
Atractosteus spatula	B-Tr-P	AWR-136	-13.01	0.0224163	22.18	0.0327076	-	-
Atractosteus spatula	GS	AWR-136	-12.6175	1.3594	15.7475	3.06058	-	-
Atractosteus spatula	T	AWR-136	-17.46	0.13	21.5567	0.734189	-	-
Atractosteus spatula	B-S-P	AWR-137	-11.4	0.0393448	22.63	0.0621619	-	-
Atractosteus spatula	B-Tr-P	AWR-137	-10.21	0.0848528	24.685	0.33234	-	-
Atractosteus spatula	GS	AWR-137	-12.9967	1.35356	19.5233	4.0502	-	-
Atractosteus spatula	T	AWR-137	-17.5	1.69673	17.1267	2.41048	-	-
Canis latrans	T	AWR-129	-14.27	0.26	20.49	0.770195	-	-
Canis latrans	T	AWR-156	-16.6933	0.291433	19.2633	1.03249	-	-
Canis latrans	B-S-P	LSUMZ-11274	-11.99	0.0431649	21.67	0.0759506	-	-
Canis latrans	B-S-P	LSUMZ-17873	-11.02	0.045063	22.83	0.0722262	-	-
Canis latrans	B-S-P	LSUMZ-26849	-15.43	-	21.87	-	-	-
Canis latrans	B-S-P	LSUMZ-26851	-16.935	0.148492	23.135	0.502046	-	-
Dasypus novemcinctus	H	AWR-05	-21.4055	0.137319	-	-	5.52269	0.643762
Dasypus novemcinctus	H	AWR-18	-20.9045	-	-	-	7.40151	-
Dasypus novemcinctus	H	AWR-26	-21.3955	-	-	-	9.19976	-
Dasypus novemcinctus	H	AWR-28	-21.5798	-	-	-	7.74638	-
Dasypus novemcinctus	H	AWR-29	-22.222	-	-	-	7.67967	-
Didelphis virginiana	B-S-L	AWR-02	-11.9633	0.573527	16.2167	1.0289	-	-
Didelphis virginiana	B-Tr-L	AWR-02	-18.1167	0.447363	20.37	0.435086	-	-
Didelphis virginiana	B-Tr-P	AWR-02	-15.87	0.0396759	24.41	0.0513118	-	-
Didelphis virginiana	C	AWR-02	-23.1665	0.245366	10.9245	0.350018	7.766	0.0947523
Didelphis virginiana	H	AWR-02	-23.3579	0.021066	9.6425	0.0431335	7.47182	0.0137897
Didelphis virginiana	T	AWR-02	-15.02	0.416173	19.9467	2.21143	-	-
Didelphis virginiana	T-Tr	AWR-02	-18.25	-	16.29	-	-	-
Didelphis virginiana	B-S-L	AWR-06	-11.3667	0.828573	17.84	1.06297	-	-
Didelphis virginiana	B-S-P	AWR-06	-15.56	0.0307616	24.18	0.0504843	-	-
Didelphis virginiana	B-Tr-L	AWR-06	-17.55	0.155563	18.82	0.537401	-	-
Didelphis virginiana	B-Tr-P	AWR-06	-16.065	0.0636396	24.905	0.0636396	-	-
Didelphis virginiana	C	AWR-06	-20.1425	0.323148	10.4863	0.41903	8.985	0.00848528
Didelphis virginiana	H	AWR-06	-21.6074	-	10.5695	0.154856	9.27777	-
Didelphis virginiana	T	AWR-06	-14.37	0.565597	17.58	1.14529	-	-
Didelphis virginiana	B-S-L	AWR-07	-14.51	0.94016	17.27	1.54049	-	-
Didelphis virginiana	B-Tr-P	AWR-07	-16.92	0.0501953	24.65	0.0570949	-	-
Didelphis virginiana	C	AWR-07	-25.008	0.0806102	10.974	0.138593	-	-
Didelphis virginiana	H	AWR-07	-23.2316	-	10.5167	0.471943	10.6983	-
Didelphis virginiana	T	AWR-07	-19.39	1.31742	16.6433	0.435584	-	-
Didelphis virginiana	B-S-L	AWR-08	-13.2033	0.51984	15.2233	0.0896289	-	-
Didelphis virginiana	C	AWR-08	-23.4795	0.0318198	11.0343	0.854518	10.273	0.589727
Didelphis virginiana	H	AWR-08	-23.5615	-	9.7235	0.275065	8.26677	-
Didelphis virginiana	T	AWR-08	-13.49	0.268514	18.2833	3.70041	-	-
Didelphis virginiana	B-S-L	AWR-119	-12.9633	0.665833	22.16	1.54156	-	-
Didelphis virginiana	B-Tr-P	AWR-119	-15.3	0.038782	24.79	0.0478201	-	-
Didelphis virginiana	C	AWR-119	-20.927	0.186676	10.3935	0.266579	6.466	0.289914
Didelphis virginiana	H	AWR-119	-22.284	0.104652	11.16	0.561367	6.2955	0.0219203
Didelphis virginiana	T	AWR-119	-14.55	0.90813	17.79	0.0556776	-	-
Didelphis virginiana	B-S-L	AWR-12	-11.9467	0.588586	18.73	1.44596	-	-
Didelphis virginiana	B-S-P	AWR-12	-13.45	0.0413319	23.87	0.0575253	-	-
Didelphis virginiana	B-Tr-P	AWR-12	-14.66	0.0424264	23.94	0.523259	-	-
Didelphis virginiana	C	AWR-12	-22.5405	0.294864	11.3383	0.473143	7.827	0.424264
Didelphis virginiana	H	AWR-12	-22.1558	-	11.5065	0.334462	6.72819	-
Didelphis virginiana	T	AWR-12	-14.4333	0.427356	19.9867	0.893663	-	-
Didelphis virginiana	H	AWR-13	-21.8821	-	-	-	8.74096	-
Didelphis virginiana	H	AWR-22	-23.5902	-	-	-	7.69917	-
Didelphis virginiana	H	AWR-27	-20.1288	-	-	-	9.82587	-
Lepisosteus oculatus	B-Tr-P	AWR-122	-13.41	0.0361449	22.68	0.0441267	-	-
Lepisosteus oculatus	GS	AWR-122	-13.83	0.568243	24.1633	1.0052	-	-
Lepisosteus oculatus	T	AWR-122	-16.03	0.556507	18.2833	0.160728	-	-
Lepisosteus osseus.	B-S-L	AWR-121	-17.1833	0.74467	13.2567	1.50341	-	-
Lepisosteus osseus.	B-S-P	AWR-121	-12.89	0.0245502	21.36	0.0479492	-	-
Lepisosteus osseus.	B-Tr-P	AWR-121	-11.775	0.0353553	22.585	0.205061	-	-
Lepisosteus osseus.	GS	AWR-121	-16.4355	1.02325	18.13	2.96476	-	-
Lepisosteus osseus.	T	AWR-121	-14.7383	1.11426	14.625	2.91509	-	-
Lepisosteus sp.	B-Tr-P	AWR-35	-15.77	0.0317168	24.63	0.0600408	-	-
Lepisosteus sp.	GS	AWR-35	-14.9767	1.87649	25.61	1.02621	-	-
Lepisosteus sp.	T	AWR-35	-16.08	0.137477	17.9	1.48462	-	-
Lepisosteus sp.	B-Tr-P	AWR-37	-14.11	0.0363026	24.26	0.070966	-	-
Lepisosteus sp.	GS	AWR-37	-10.8967	0.279702	26.1567	0.424539	-	-
Lepisosteus sp.	T	AWR-37	-18.6467	1.51579	17.7233	1.11698	-	-
Lontra canadensis	B-S-L	AWR-09	-18.4567	0.327159	15.5567	1.76001	-	-
Lontra canadensis	B-Tr-P	AWR-09	-21.34	0.0322793	24.22	0.0316396	-	-
Lontra canadensis	C	AWR-09	-27.101	0.19799	-	-	13.133	0.0523259
Lontra canadensis	H	AWR-09	-28.1671	0.436924	-	-	10.4627	0.308454
Lontra canadensis	T	AWR-09	-21.6967	1.08177	19.8867	1.83132	-	-
Lontra canadensis	B-S-L	AWR-130	-18.24	0.713372	12.9833	0.696156	-	-
Lontra canadensis	T	AWR-130	-21.4467	0.856757	21.97	1.06616	-	-
Lontra canadensis	B-S-L	AWR-45	-15.2533	0.665758	16.36	2.85795	-	-
Lontra canadensis	B-Tr-P	AWR-45	-18.58	0.0335839	23.46	0.0559007	-	-
Lontra canadensis	C	AWR-45	-22.6355	0.402344	-	-	12.424	0.629325
Lontra canadensis	H	AWR-45	-23.3559	-	-	-	11.4128	-
Lontra canadensis	T	AWR-45	-17.8467	0.3139	15.5467	3.91154	-	-
Lynx rufus	B-S-L	LSUMZ-13747	-15.84	1.1738	15.215	0.615183	-	-
Lynx rufus	B-S-P	LSUMZ-13747	-16.1	0.0270688	23.19	0.0787401	-	-
Lynx rufus	T	LSUMZ-13747	-17.0125	0.699637	14.385	4.54818	-	-
Lynx rufus	B-S-P	LSUMZ-32761	-18.385	0.0212132	23.625	0.388909	-	-
Lynx rufus	B-S-P	LSUMZ-9726	-15.51	0.0606891	21.45	0.0662508	-	-
Mephitis mephitis	H	AWR-20	-13.7495	0.0553957	-	-	8.55775	0.0820125
Mephitis mephitis	H	AWR-32	-16.2861	-	-	-	7.31742	-
Mephitis mephitis	H	AWR-33	-21.5807	-	-	-	9.96358	-
Myocastor coypus	T	AWR-102	-15.3667	3.75278	18.1	0.953939	-	-
Myocastor coypus	T	AWR-99	-19	0.1	18.1667	0.650641	-	-
Neotoma florida	T	AWR-133	-19.8	1.13697	19.3967	0.187705	-	-
Neovison vison	H	AWR-19	-15.7125	2.08241	-	-	9.88591	0.431836
Neovison vison	T	AWR-19	-16.2667	0.416333	18.4667	1.52753	-	-
Neovison vison	H	AWR-46	-15.6914	-	-	-	12.5215	-
Neovison vison	T	AWR-46	-16.6	0.781025	19.4	0.173205	-	-
Odocoileus virginianus	H	AWR-17	-27.7556	-	-	-	5.86192	-
Odocoileus virginianus	H	AWR-21	-26.203	-	-	-	4.64768	-
Odocoileus virginianus	T	AWR-21	-16.19	0.212132	23.675	0.148492	-	-
Odocoileus virginianus	H	AWR-50	-26.4706	-	-	-	6.3054	-
Odocoileus virginianus	H	AWR-51	-27.9357	-	-	-	6.79617	-
Odocoileus virginianus	H	AWR-52	-26.9975	-	-	-	5.87243	-
Odocoileus virginianus	H	AWR-55	-27.3843	-	-	-	3.61509	-
Odocoileus virginianus	H	AWR-56	-26.1771	-	-	-	4.48209	-
Odocoileus virginianus	H	AWR-57	-25.7503	-	-	-	5.67591	-
Odocoileus virginianus	H	AWR-58	-25.5724	-	-	-	10.4953	-
Odocoileus virginianus	H	AWR-59	-27.1731	-	-	-	11.5473	-
Odocoileus virginianus	H	AWR-60	-27.5266	-	-	-	4.1458	-
Odocoileus virginianus	H	AWR-61	-28.636	-	-	-	7.13561	-
Odocoileus virginianus	H	AWR-62	-28.5148	-	-	-	7.68103	-
Odocoileus virginianus	H	AWR-63	-27.2476	-	-	-	4.90665	-
Odocoileus virginianus	H	AWR-64	-27.9968	-	-	-	9.167	-
Odocoileus virginianus	H	AWR-65	-26.1849	-	-	-	6.0763	-
Odocoileus virginianus	H	AWR-66	-27.2943	-	-	-	6.06895	-
Odocoileus virginianus	H	AWR-67	-26.1116	-	-	-	3.70442	-
Odocoileus virginianus	H	AWR-68	-25.3156	-	-	-	5.11158	-
Odocoileus virginianus	H	AWR-69	-26.8497	-	-	-	2.91204	-
Odocoileus virginianus	H	AWR-70	-26.6251	-	-	-	5.38691	-
Odocoileus virginianus	H	AWR-71	-27.1087	-	-	-	5.13154	-
Odocoileus virginianus	H	AWR-72	-26.3161	-	-	-	5.7274	-
Odocoileus virginianus	H	AWR-73	-25.787	-	-	-	5.53509	-
Odocoileus virginianus	H	AWR-74	-26.1338	-	-	-	4.46527	-
Odocoileus virginianus	H	AWR-75	-25.8814	-	-	-	4.27611	-
Odocoileus virginianus	H	AWR-76	-26.1816	-	-	-	3.14849	-
Odocoileus virginianus	H	AWR-77	-26.1749	-	-	-	5.00018	-
Odocoileus virginianus	H	AWR-78	-24.3719	-	-	-	4.42639	-
Odocoileus virginianus	H	AWR-79	-26.6207	-	-	-	3.0392	-
Peromyscus gossypinus	H	AWR-24	-24.6235	0.0273078	-	-	5.50011	0.25765
Procyon lotor	B-S-L	AWR-01	-15.1	0.373229	14.7867	0.722311	-	-
Procyon lotor	H	AWR-01	-23.0338	0.344792	-	-	8.97292	0.420839
Procyon lotor	T	AWR-01	-17.88	0.926769	22.07	0.926661	-	-
Procyon lotor	B-S-L	AWR-10	-15.0867	0.200333	15.7867	1.26065	-	-
Procyon lotor	H	AWR-10	-19.6301	-	-	-	9.23877	-
Procyon lotor	T	AWR-10	-14.22	1.31522	17.685	2.77893	-	-
Procyon lotor	H	AWR-25	-24.8227	-	-	-	8.51721	-
Procyon lotor	H	AWR-30	-23.9173	-	-	-	10.5962	-
Procyon lotor	B-S-L	AWR-98	-19.46	0.631744	15.86	0.908625	-	-
Procyon lotor	T	AWR-98	-20.345	0.13435	20.705	0.855599	-	-
Sciurus niger	T	AWR-104	-21.6833	0.704651	20.3467	2.73884	-	-
Sciurus niger	H	AWR-11	-23.4412	0.171649	-	-	9.32653	0.246038
Sciurus niger	T	AWR-11	-18.9667	1.65899	17.5367	0.310054	-	-
Sciurus niger	H	AWR-23	-25.285	-	-	-	4.9515	-
Sciurus niger	H	AWR-31	-24.7376	-	-	-	5.91026	-
Sciurus niger	T	AWR-31	-16.71	0.828674	22.56	1.85259	-	-
Sciurus niger	H	AWR-34	-21.2383	-	-	-	7.35945	-
Sciurus niger	H	AWR-36	-25.9537	-	-	-	6.24655	-
Sus scrofa	H	AWR-48	-15.1401	-	-	-	8.61843	-
Sus scrofa	H	AWR-85	-24.0929	-	-	-	6.97482	-
Sylvilagus aquaticus	B-S-L	AWR-101	-14.6083	0.609964	15.6217	2.61667	-	-
Sylvilagus aquaticus	B-Tr-P	AWR-101	-16.77	0.0296283	24.54	0.0581909	-	-
Sylvilagus aquaticus	C	AWR-101	-22.5965	1.27916	11.3955	1.18262	6.5875	0.157685
Sylvilagus aquaticus	H	AWR-101	-20.9225	0.56215	13.1805	0.0883883	6.128	0.121622
Sylvilagus aquaticus	T	AWR-101	-13.3183	2.07352	17.055	1.32331	-	-
Sylvilagus aquaticus	B-S-L	AWR-47	-17.1967	1.5415	13.4567	0.800146	-	-
Sylvilagus aquaticus	B-Tr-P	AWR-47	-17.02	0.0320917	23.53	0.0645683	-	-
Sylvilagus aquaticus	C	AWR-47	-26.612	0.487904	10.129	0.101823	4.2405	0.10253
Sylvilagus aquaticus	H	AWR-47	-24.6387	0.690125	11.58	0.479418	3.87309	0.48673
Sylvilagus aquaticus	T	AWR-47	-13.442	3.70993	20.458	2.57178	-	-
Sylvilagus aquaticus	B-S-L	AWR-86	-11.53	0.51264	20.8333	1.67852	-	-
Sylvilagus aquaticus	B-S-P	AWR-86	-13.42	0.0446512	24.23	0.0712701	-	-
Sylvilagus aquaticus	B-Tr-P	AWR-86	-13.68	0.0141421	24.395	0.431335	-	-
Sylvilagus aquaticus	C	AWR-86	-18.8495	1.00056	10.647	1.31239	7.9215	0.422143
Sylvilagus aquaticus	H	AWR-86	-18.069	-	12.8823	0.671752	8.225	-
Sylvilagus aquaticus	T	AWR-86	-11.7	0.551543	18.7	2.68701	-	-
Sylvilagus aquaticus	B-S-P	AWR-93	-17.24	0.0241007	23.25	0.0548441	-	-
Sylvilagus aquaticus	B-Tr-P	AWR-93	-16.465	0.0636396	24.63	0.0141421	-	-
Sylvilagus aquaticus	C	AWR-93	-22.6325	1.67372	10.9825	0.505581	4.788	0.0325269
Sylvilagus aquaticus	H	AWR-93	-23.0175	0.226981	12.9515	0.36416	-	-
Sylvilagus aquaticus	T	AWR-93	-17.3067	0.829478	18.75	0.0754983	-	-
Ursus americanus	B-S-P	LSUMZ-36097	-16.35	0.0460237	23.99	0.0784644	-	-
Ursus americanus	B-S-P	LSUMZ-36101	-11.95	0.0270688	23.67	0.0859202	-	-
Ursus americanus	B-S-P	LSUMZ-36102	-10.355	0.0353553	24.04	0.438406	-	-
Ursus americanus	B-S-P	LSUMZ-9045	-17.17	0.0225095	23.08	0.067545	-	-
Note: B=bone, T=tooth, GS=ganoine scale, C=claw, H=hair, S=surface pre-treatment, Tr=full pre-treatment, P=bulk powder, L=laser ablation
