# Supplementary material for: Stable isotopic characterization of a coastal floodplain forest community: a case study for isotopic reconstruction of Mesozoic vertebrate assemblages
Source: R Soc Open Sci. 2019 Feb 20;6(2):181210. doi: 10.1098/rsos.181210 (PMC6408390; doi:10.1098/rsos.181210)
Supplement: Supplementary Table 6 [file rsos181210supp9.xlsx]

## Sheet: Sheet1
Variable X for Statistical Comparison	Variable Y for Statistical Comparison	RMA slope	r^2 =	p value =
δ13C fish bone str. carb.	δ13C fish tooth enamel	1.44	0.14	0.127
δ13C reptile bone str. carb.	δ13C reptile tooth enamel	1.14	0.87	0.007
δ13C omni./faun. mammal bone str. carb.	δ13C omni./faun. mammal tooth enamel	1.39	0.78	0.0009
δ13C herb. mammal bone str. carb.	δ13C herb. mammal tooth enamel	1.1	0.47	0.133
δ18O fish bone LPTO	δ18O fish tooth enamel LPTO	0.64	0.11	0.269
δ18O reptile bone LPTO	δ18O reptile tooth enamel LPTO	-0.99	0.75	0.038
δ18O omni./faun. mammal bone LPTO	δ18O omni./faun. mammal tooth enamel LPTO	1.15	0.11	0.233
δ18O herb. mammal bone LPTO	δ18O herb. mammal tooth enamel LPTO	-0.42	0.09	0.51
δ15N omni./faun. mammal hair keratin	δ15N omni./faun. mammal claw keratin	1.32	0.89	0.002
δ15N herb. mammal hair keratin	δ15N herb. mammal claw keratin	1.02	0.9	0.044
δ13C omni./faun. mammal hair keratin	δ13C omni./faun. mammal claw keratin	1.01	0.69	0.007
δ13C herb. mammal hair keratin	δ13C herb. mammal claw keratin	1.13	0.91	0.032
δ18O omni./faun. mammal hair keratin	δ18O omni./faun. mammal claw keratin	-0.089	0.0006	0.46
δ18O herb. mammal hair keratin	δ18O herb. mammal claw keratin	0.74	0.82	0.047
δ13C Amia bone str. carb.	δ13C Amia tooth enamel	2.23	0.75	0.125
δ13C Atractosteus bone str. carb.	δ13C Atractosteus tooth enamel	1.49	0.62	0.075
δ13C Lepisosteus bone str. carb.	δ13C Lepisosteus tooth enamel	-1.6	0.06	0.503
δ13C Atractosteus tooth enamel	δ13C Atractosteus scale ganoine	1.31	0.35	0.072
δ13C Lepisosteus tooth enamel	δ13C Lepisosteus scale ganoine	-0.69	0.95	0.032
δ13C Atractosteus bone str. carb.	δ13C Atractosteus scale ganoine	0.91	0.41	0.049
δ13C Lepisosteus bone str. carb.	δ13C Lepisosteus scale ganoine	0.42	0.19	0.326
δ18O Atractosteus tooth enamel LPTO	δ18O Atractosteus scale ganoine LPTO	-0.52	0.05	0.297
δ18O Lepisosteus tooth enamel LPTO	δ18O Lepisosteus scale ganoine LPTO	0.46	0.87	0.231
NOTE: herb. = herbivorous, omni. = omnivorous, faun. = faunivorous. See Supplementary Table 2 for additional dietary / natural history information
