# Supplementary material for: Stable isotopic characterization of a coastal floodplain forest community: a case study for isotopic reconstruction of Mesozoic vertebrate assemblages
Source: R Soc Open Sci. 2019 Feb 20;6(2):181210. doi: 10.1098/rsos.181210 (PMC6408390; doi:10.1098/rsos.181210)
Supplement: Supplementary Table 8 [file rsos181210supp11.xlsx]

## Sheet: USGS-Atchafalaya-MorganCity-Tem
Date of Measurement	Temp (°C)
2015-02-24	8.2
2015-02-24 01:00:00	8.1
2015-02-24 02:00:00	8.2
2015-02-24 03:00:00	8.2
2015-02-24 04:00:00	8.1
2015-02-24 05:00:00	8
2015-02-24 06:00:00	8.2
2015-02-24 07:00:00	8.1
2015-02-24 08:00:00	8.1
2015-02-24 09:00:00	8
2015-02-24 10:00:00	8
2015-02-24 11:00:00	7.7
2015-02-24 12:00:00	7.6
2015-02-24 13:00:00	7.7
2015-02-24 14:00:00	7.8
2015-02-24 15:00:00	7.8
2015-02-24 16:00:00	7.9
2015-02-24 17:00:00	7.9
2015-02-24 18:00:00	7.9
2015-02-24 19:00:00	7.8
2015-02-24 20:00:00	7.8
2015-02-24 21:00:00	7.7
2015-02-24 22:00:00	7.5
2015-02-24 23:00:00	7.5
2015-02-25	7.5
2015-02-25 01:00:00	7.6
2015-02-25 02:00:00	7.7
2015-02-25 03:00:00	7.7
2015-02-25 04:00:00	7.7
2015-02-25 05:00:00	7.6
2015-02-25 06:00:00	7.6
2015-02-25 07:00:00	7.6
2015-02-25 08:00:00	7.6
2015-02-25 09:00:00	7.6
2015-02-25 10:00:00	7.6
2015-02-25 11:00:00	7.5
2015-02-25 12:00:00	7.5
2015-02-25 13:00:00	7.4
2015-02-25 14:00:00	7.3
2015-02-25 15:00:00	7.1
2015-02-25 16:00:00	7.1
2015-02-25 17:00:00	7
2015-02-25 18:00:00	7
2015-02-25 19:00:00	6.9
2015-02-25 20:00:00	7
2015-02-25 21:00:00	7.2
2015-02-25 22:00:00	7.5
2015-02-25 23:00:00	7.5
2015-02-26	7.5
2015-02-26 01:00:00	7.5
2015-02-26 02:00:00	7.3
2015-02-26 03:00:00	7.4
2015-02-26 04:00:00	7.4
2015-02-26 05:00:00	7.4
2015-02-26 06:00:00	7.4
2015-02-26 07:00:00	7.3
2015-02-26 08:00:00	7.2
2015-02-26 09:00:00	7.1
2015-02-26 10:00:00	7
2015-02-26 11:00:00	6.9
2015-02-26 12:00:00	7
2015-02-26 13:00:00	6.9
2015-02-26 14:00:00	6.7
2015-02-26 15:00:00	6.7
2015-02-26 16:00:00	6.9
2015-02-26 17:00:00	7.1
2015-02-26 18:00:00	7.1
2015-02-26 19:00:00	7.3
2015-02-26 20:00:00	7.2
2015-02-26 21:00:00	7.2
2015-02-26 22:00:00	7
2015-02-26 23:00:00	7
2015-02-27	7
2015-02-27 01:00:00	6.8
2015-02-27 02:00:00	6.9
2015-02-27 03:00:00	6.9
2015-02-27 04:00:00	6.9
2015-02-27 05:00:00	6.8
2015-02-27 06:00:00	6.6
2015-02-27 07:00:00	6.6
2015-02-27 08:00:00	6.6
2015-02-27 09:00:00	6.5
2015-02-27 10:00:00	6.5
2015-02-27 11:00:00	6.5
2015-02-27 12:00:00	6.6
2015-02-27 13:00:00	6.7
2015-02-27 14:00:00	6.6
2015-02-27 15:00:00	6.8
2015-02-27 16:00:00	6.8
2015-02-27 17:00:00	6.8
2015-02-27 18:00:00	6.8
2015-02-27 19:00:00	6.8
2015-02-27 20:00:00	6.8
2015-02-27 21:00:00	6.7
2015-02-27 22:00:00	6.6
2015-02-27 23:00:00	6.6
2015-02-28	6.6
2015-02-28 01:00:00	6.8
2015-02-28 02:00:00	6.8
2015-02-28 03:00:00	6.8
2015-02-28 04:00:00	6.8
2015-02-28 05:00:00	6.8
2015-02-28 06:00:00	6.8
2015-02-28 07:00:00	6.8
2015-02-28 08:00:00	6.7
2015-02-28 09:00:00	6.7
2015-02-28 10:00:00	6.6
2015-02-28 11:00:00	6.6
2015-02-28 12:00:00	6.6
2015-02-28 13:00:00	6.7
2015-02-28 14:00:00	6.8
2015-02-28 15:00:00	6.9
2015-02-28 16:00:00	6.9
2015-02-28 17:00:00	6.8
2015-02-28 18:00:00	6.8
2015-02-28 19:00:00	6.8
2015-02-28 20:00:00	6.8
2015-02-28 21:00:00	6.8
2015-02-28 22:00:00	6.8
2015-02-28 23:00:00	6.8
2015-03-01	6.9
2015-03-01 01:00:00	6.9
2015-03-01 02:00:00	6.9
2015-03-01 03:00:00	6.9
2015-03-01 04:00:00	7
2015-03-01 05:00:00	7
2015-03-01 06:00:00	7
2015-03-01 07:00:00	7.1
2015-03-01 08:00:00	7.1
2015-03-01 09:00:00	7.2
2015-03-01 10:00:00	7.2
2015-03-01 11:00:00	7.2
2015-03-01 12:00:00	7.3
2015-03-01 13:00:00	7.3
2015-03-01 14:00:00	7.3
2015-03-01 15:00:00	7.2
2015-03-01 16:00:00	7.4
2015-03-01 17:00:00	7.2
2015-03-01 18:00:00	7.3
2015-03-01 19:00:00	7.3
2015-03-01 20:00:00	7.3
2015-03-01 21:00:00	7.4
2015-03-01 22:00:00	7.5
2015-03-01 23:00:00	7.6
2015-03-02	7.6
2015-03-02 01:00:00	7.4
2015-03-02 02:00:00	7.5
2015-03-02 03:00:00	7.4
2015-03-02 04:00:00	7.4
2015-03-02 05:00:00	7.3
2015-03-02 06:00:00	7.3
2015-03-02 07:00:00	7.3
2015-03-02 08:00:00	7.4
2015-03-02 09:00:00	7.2
2015-03-02 10:00:00	7.2
2015-03-02 11:00:00	7.3
2015-03-02 12:00:00	7.2
2015-03-02 13:00:00	7.3
2015-03-02 14:00:00	7.4
2015-03-02 15:00:00	7.4
2015-03-02 16:00:00	7.4
2015-03-02 17:00:00	7.4
2015-03-02 18:00:00	7.5
2015-03-02 19:00:00	7.4
2015-03-02 20:00:00	7.5
2015-03-02 21:00:00	7.6
2015-03-02 22:00:00	7.4
2015-03-02 23:00:00	7.4
2015-03-03	7.4
2015-03-03 01:00:00	7.3
2015-03-03 02:00:00	7.2
2015-03-03 03:00:00	7.2
2015-03-03 04:00:00	7.2
2015-03-03 05:00:00	7
2015-03-03 06:00:00	7.1
2015-03-03 07:00:00	7
2015-03-03 08:00:00	6.9
2015-03-03 09:00:00	7.1
2015-03-03 10:00:00	7
2015-03-03 11:00:00	7
2015-03-03 12:00:00	7
2015-03-03 13:00:00	7.1
2015-03-03 14:00:00	7.2
2015-03-03 15:00:00	7.2
2015-03-03 16:00:00	7.2
2015-03-03 17:00:00	7.2
2015-03-03 18:00:00	7
2015-03-03 19:00:00	6.9
2015-03-03 20:00:00	7
2015-03-03 21:00:00	7.1
2015-03-03 22:00:00	7.1
2015-03-03 23:00:00	7
2015-03-04	7
2015-03-04 01:00:00	7
2015-03-04 02:00:00	6.9
2015-03-04 03:00:00	6.8
2015-03-04 04:00:00	6.7
2015-03-04 05:00:00	6.8
2015-03-04 06:00:00	6.8
2015-03-04 07:00:00	6.7
2015-03-04 08:00:00	6.8
2015-03-04 09:00:00	6.8
2015-03-04 10:00:00	6.7
2015-03-04 11:00:00	6.9
2015-03-04 12:00:00	7
2015-03-04 13:00:00	7.2
2015-03-04 14:00:00	7.2
2015-03-04 15:00:00	7.4
2015-03-04 16:00:00	7.5
2015-03-04 17:00:00	7.4
2015-03-04 18:00:00	7.2
2015-03-04 19:00:00	7.3
2015-03-04 20:00:00	7.3
2015-03-04 21:00:00	7.4
2015-03-04 22:00:00	7.5
2015-03-04 23:00:00	7.4
2015-03-05	7.4
2015-03-05 01:00:00	7.5
2015-03-05 02:00:00	7.4
2015-03-05 03:00:00	7.4
2015-03-05 04:00:00	7.2
2015-03-05 05:00:00	7.3
2015-03-05 06:00:00	7.2
2015-03-05 07:00:00	7.7
2015-03-05 08:00:00	7.6
2015-03-05 09:00:00	7.7
2015-03-05 10:00:00	7.7
2015-03-05 11:00:00	7.7
2015-03-05 12:00:00	7.7
2015-03-05 13:00:00	7.4
2015-03-05 14:00:00	7.2
2015-03-05 15:00:00	7.2
2015-03-05 16:00:00	7.3
2015-03-05 17:00:00	7.1
2015-03-05 18:00:00	7
2015-03-05 19:00:00	7
2015-03-05 20:00:00	7.1
2015-03-05 21:00:00	6.9
2015-03-05 22:00:00	6.8
2015-03-05 23:00:00	6.7
2015-03-06	6.6
2015-03-06 01:00:00	6.6
2015-03-06 02:00:00	6.7
2015-03-06 03:00:00	6.5
2015-03-06 04:00:00	6.4
2015-03-06 05:00:00	6.4
2015-03-06 06:00:00	6.3
2015-03-06 07:00:00	6.2
2015-03-06 08:00:00	6.1
2015-03-06 09:00:00	6.2
2015-03-06 10:00:00	6.3
2015-03-06 11:00:00	6.3
2015-03-06 12:00:00	6.4
2015-03-06 13:00:00	6.5
2015-03-06 14:00:00	6.5
2015-03-06 15:00:00	6.6
2015-03-06 16:00:00	6.7
2015-03-06 17:00:00	6.7
2015-03-06 18:00:00	6.7
2015-03-06 19:00:00	6.6
2015-03-06 20:00:00	6.5
2015-03-06 21:00:00	6.5
2015-03-06 22:00:00	6.5
2015-03-06 23:00:00	6.8
2015-03-07	6.7
2015-03-07 01:00:00	6.6
2015-03-07 02:00:00	6.6
2015-03-07 03:00:00	6.5
2015-03-07 04:00:00	6.4
2015-03-07 05:00:00	6.3
2015-03-07 06:00:00	6.2
2015-03-07 07:00:00	6.2
2015-03-07 08:00:00	6.2
2015-03-07 09:00:00	6.1
2015-03-07 10:00:00	6.1
2015-03-07 11:00:00	6.2
2015-03-07 12:00:00	6.2
2015-03-07 13:00:00	6.4
2015-03-07 14:00:00	6.4
2015-03-07 15:00:00	6.6
2015-03-07 16:00:00	6.7
2015-03-07 17:00:00	6.7
2015-03-07 18:00:00	6.8
2015-03-07 19:00:00	6.6
2015-03-07 20:00:00	6.6
2015-03-07 21:00:00	6.7
2015-03-07 22:00:00	6.6
2015-03-07 23:00:00	6.6
2015-03-08	6.6
2015-03-08 01:00:00	6.6
2015-03-08 03:00:00	6.6
2015-03-08 04:00:00	6.5
2015-03-08 05:00:00	6.5
2015-03-08 06:00:00	6.3
2015-03-08 07:00:00	6.2
2015-03-08 08:00:00	6.2
2015-03-08 09:00:00	6.2
2015-03-08 10:00:00	6.2
2015-03-08 11:00:00	6.2
2015-03-08 12:00:00	6.2
2015-03-08 13:00:00	6.4
2015-03-08 14:00:00	6.6
2015-03-08 15:00:00	6.6
2015-03-08 16:00:00	6.7
2015-03-08 17:00:00	6.7
2015-03-08 18:00:00	6.7
2015-03-08 19:00:00	6.8
2015-03-08 20:00:00	6.7
2015-03-08 21:00:00	6.6
2015-03-08 22:00:00	6.7
2015-03-08 23:00:00	6.8
2015-03-09	6.6
2015-03-09 01:00:00	6.6
2015-03-09 02:00:00	6.7
2015-03-09 03:00:00	6.6
2015-03-09 04:00:00	6.7
2015-03-09 05:00:00	6.6
2015-03-09 06:00:00	6.5
2015-03-09 07:00:00	6.4
2015-03-09 08:00:00	6.4
2015-03-09 09:00:00	6.4
2015-03-09 10:00:00	6.5
2015-03-09 11:00:00	6.6
2015-03-09 12:00:00	6.6
2015-03-09 13:00:00	6.6
2015-03-09 14:00:00	6.6
2015-03-09 15:00:00	6.6
2015-03-09 16:00:00	6.6
2015-03-09 17:00:00	6.8
2015-03-09 18:00:00	6.8
2015-03-09 19:00:00	6.7
2015-03-09 20:00:00	6.7
2015-03-09 21:00:00	6.7
2015-03-09 22:00:00	6.6
2015-03-09 23:00:00	6.6
2015-03-10	6.6
2015-03-10 01:00:00	6.7
2015-03-10 02:00:00	6.7
2015-03-10 03:00:00	6.8
2015-03-10 04:00:00	6.9
2015-03-10 05:00:00	6.7
2015-03-10 06:00:00	6.8
2015-03-10 07:00:00	6.8
2015-03-10 08:00:00	6.6
2015-03-10 09:00:00	6.7
2015-03-10 10:00:00	6.6
2015-03-10 11:00:00	6.8
2015-03-10 12:00:00	6.6
2015-03-10 13:00:00	6.7
2015-03-10 14:00:00	6.9
2015-03-10 15:00:00	6.9
2015-03-10 16:00:00	7
2015-03-10 17:00:00	7
2015-03-10 18:00:00	6.8
2015-03-10 19:00:00	6.9
2015-03-10 20:00:00	7
2015-03-10 21:00:00	7
2015-03-10 22:00:00	7
2015-03-10 23:00:00	7
2015-03-11	7
2015-03-11 01:00:00	7.2
2015-03-11 02:00:00	7.1
2015-03-11 03:00:00	7
2015-03-11 04:00:00	7.1
2015-03-11 05:00:00	7.1
2015-03-11 06:00:00	7
2015-03-11 07:00:00	7.1
2015-03-11 08:00:00	7.1
2015-03-11 09:00:00	7.1
2015-03-11 10:00:00	7.1
2015-03-11 11:00:00	7.2
2015-03-11 12:00:00	7.1
2015-03-11 13:00:00	7.2
2015-03-11 14:00:00	7.2
2015-03-11 15:00:00	7.3
2015-03-11 16:00:00	7.3
2015-03-11 17:00:00	7.3
2015-03-11 18:00:00	7.4
2015-03-11 19:00:00	7.4
2015-03-11 20:00:00	7.4
2015-03-11 21:00:00	7.4
2015-03-11 22:00:00	7.4
2015-03-11 23:00:00	7.5
2015-03-12	7.5
2015-03-12 01:00:00	7.6
2015-03-12 02:00:00	7.6
2015-03-12 03:00:00	7.6
2015-03-12 04:00:00	7.6
2015-03-12 05:00:00	7.6
2015-03-12 06:00:00	7.6
2015-03-12 07:00:00	7.6
2015-03-12 08:00:00	7.6
2015-03-12 09:00:00	7.6
2015-03-12 10:00:00	7.6
2015-03-12 11:00:00	7.7
2015-03-12 12:00:00	7.6
2015-03-12 13:00:00	7.6
2015-03-12 14:00:00	7.6
2015-03-12 15:00:00	7.6
2015-03-12 16:00:00	7.6
2015-03-12 17:00:00	7.7
2015-03-12 18:00:00	7.8
2015-03-12 19:00:00	7.8
2015-03-12 20:00:00	8
2015-03-12 21:00:00	8
2015-03-12 22:00:00	8
2015-03-12 23:00:00	7.9
2015-03-13	8
2015-03-13 01:00:00	8
2015-03-13 02:00:00	8.1
2015-03-13 03:00:00	8.1
2015-03-13 04:00:00	8
2015-03-13 05:00:00	8.2
2015-03-13 06:00:00	8.1
2015-03-13 07:00:00	8.2
2015-03-13 08:00:00	8.1
2015-03-13 09:00:00	8.1
2015-03-13 10:00:00	8.1
2015-03-13 11:00:00	8.1
2015-03-13 12:00:00	8
2015-03-13 13:00:00	8.1
2015-03-13 14:00:00	8.2
2015-03-13 15:00:00	8.4
2015-03-13 16:00:00	8.4
2015-03-13 17:00:00	8.6
2015-03-13 18:00:00	8.7
2015-03-13 19:00:00	8.7
2015-03-13 20:00:00	8.7
2015-03-13 21:00:00	8.6
2015-03-13 22:00:00	8.7
2015-03-13 23:00:00	8.8
2015-03-14	8.7
2015-03-14 01:00:00	8.8
2015-03-14 02:00:00	8.8
2015-03-14 03:00:00	8.7
2015-03-14 04:00:00	8.7
2015-03-14 05:00:00	8.6
2015-03-14 06:00:00	8.7
2015-03-14 07:00:00	8.8
2015-03-14 08:00:00	8.7
2015-03-14 09:00:00	8.8
2015-03-14 10:00:00	8.7
2015-03-14 11:00:00	8.8
2015-03-14 12:00:00	8.9
2015-03-14 13:00:00	9
2015-03-14 14:00:00	9
2015-03-14 15:00:00	9
2015-03-14 16:00:00	9.1
2015-03-14 17:00:00	9.2
2015-03-14 18:00:00	9.2
2015-03-14 19:00:00	9.1
2015-03-14 20:00:00	9.3
2015-03-14 22:00:00	9.1
2015-03-14 23:00:00	9.2
2015-03-15	9
2015-03-15 01:00:00	9.1
2015-03-15 02:00:00	9.1
2015-03-15 03:00:00	9
2015-03-15 04:00:00	9.1
2015-03-15 05:00:00	9
2015-03-15 06:00:00	8.9
2015-03-15 07:00:00	9
2015-03-15 08:00:00	9.1
2015-03-15 09:00:00	9
2015-03-15 10:00:00	9.1
2015-03-15 11:00:00	9.1
2015-03-15 12:00:00	9.1
2015-03-15 13:00:00	9.2
2015-03-15 14:00:00	9.3
2015-03-15 15:00:00	9.3
2015-03-15 16:00:00	9.4
2015-03-15 17:00:00	9.5
2015-03-15 18:00:00	9.5
2015-03-15 19:00:00	9.6
2015-03-15 20:00:00	9.7
2015-03-15 21:00:00	9.6
2015-03-15 22:00:00	9.6
2015-03-15 23:00:00	9.5
2015-03-16	9.6
2015-03-16 01:00:00	9.5
2015-03-16 02:00:00	9.6
2015-03-16 03:00:00	9.4
2015-03-16 04:00:00	9.4
2015-03-16 05:00:00	9.5
2015-03-16 06:00:00	9.6
2015-03-16 07:00:00	9.5
2015-03-16 08:00:00	9.5
2015-03-16 09:00:00	9.6
2015-03-16 10:00:00	9.4
2015-03-16 11:00:00	9.6
2015-03-16 12:00:00	9.6
2015-03-16 13:00:00	9.7
2015-03-16 14:00:00	9.8
2015-03-16 15:00:00	9.8
2015-03-16 16:00:00	9.8
2015-03-16 17:00:00	10
2015-03-16 18:00:00	10.1
2015-03-16 19:00:00	10.1
2015-03-16 20:00:00	10
2015-03-16 21:00:00	10
2015-03-16 22:00:00	10
2015-03-16 23:00:00	10
2015-03-17	9.9
2015-03-17 01:00:00	9.9
2015-03-17 02:00:00	9.9
2015-03-17 03:00:00	9.9
2015-03-17 04:00:00	9.9
2015-03-17 05:00:00	9.7
2015-03-17 06:00:00	9.8
2015-03-17 07:00:00	9.9
2015-03-17 08:00:00	10
2015-03-17 09:00:00	10.1
2015-03-17 10:00:00	10.1
2015-03-17 11:00:00	10.2
2015-03-17 12:00:00	10.2
2015-03-17 13:00:00	10.3
2015-03-17 14:00:00	10.4
2015-03-17 15:00:00	10.5
2015-03-17 16:00:00	10.7
2015-03-17 17:00:00	10.7
2015-03-17 18:00:00	10.7
2015-03-17 19:00:00	10.7
2015-03-17 20:00:00	10.7
2015-03-17 21:00:00	10.6
2015-03-17 22:00:00	10.6
2015-03-17 23:00:00	10.7
2015-03-18	10.6
2015-03-18 01:00:00	10.6
2015-03-18 02:00:00	10.7
2015-03-18 03:00:00	10.6
2015-03-18 04:00:00	10.6
2015-03-18 05:00:00	10.7
2015-03-18 06:00:00	10.7
2015-03-18 07:00:00	10.7
2015-03-18 08:00:00	10.7
2015-03-18 09:00:00	10.8
2015-03-18 10:00:00	10.8
2015-03-18 11:00:00	10.8
2015-03-18 12:00:00	10.9
2015-03-18 13:00:00	11
2015-03-18 14:00:00	11.1
2015-03-18 15:00:00	11
2015-03-18 16:00:00	11.1
2015-03-18 17:00:00	11.1
2015-03-18 18:00:00	11.1
2015-03-18 19:00:00	11.1
2015-03-18 20:00:00	11.1
2015-03-18 21:00:00	11.2
2015-03-18 22:00:00	11.1
2015-03-18 23:00:00	11.1
2015-03-19	11
2015-03-19 01:00:00	11
2015-03-19 02:00:00	11
2015-03-19 03:00:00	11
2015-03-19 04:00:00	11
2015-03-19 05:00:00	11
2015-03-19 06:00:00	11
2015-03-19 07:00:00	10.9
2015-03-19 08:00:00	11
2015-03-19 09:00:00	10.9
2015-03-19 10:00:00	10.9
2015-03-19 11:00:00	11
2015-03-19 12:00:00	11.1
2015-03-19 13:00:00	11.1
2015-03-19 14:00:00	11.2
2015-03-19 15:00:00	11.3
2015-03-19 16:00:00	11.2
2015-03-19 17:00:00	11.4
2015-03-19 18:00:00	11.4
2015-03-19 19:00:00	11.5
2015-03-19 20:00:00	11.5
2015-03-19 21:00:00	11.6
2015-03-19 22:00:00	11.7
2015-03-19 23:00:00	11.6
2015-03-20	11.5
2015-03-20 01:00:00	11.6
2015-03-20 02:00:00	11.6
2015-03-20 03:00:00	11.5
2015-03-20 04:00:00	11.5
2015-03-20 05:00:00	11.4
2015-03-20 06:00:00	11.4
2015-03-20 07:00:00	11.5
2015-03-20 08:00:00	11.5
2015-03-20 09:00:00	11.6
2015-03-20 10:00:00	11.6
2015-03-20 11:00:00	11.6
2015-03-20 12:00:00	11.6
2015-03-20 13:00:00	11.7
2015-03-20 14:00:00	11.8
2015-03-20 15:00:00	11.8
2015-03-20 16:00:00	11.9
2015-03-20 17:00:00	12
2015-03-20 18:00:00	12.1
2015-03-20 19:00:00	12
2015-03-20 20:00:00	12
2015-03-20 21:00:00	12.1
2015-03-20 22:00:00	12.2
2015-03-20 23:00:00	12.1
2015-03-21	12.1
2015-03-21 01:00:00	12
2015-03-21 02:00:00	11.9
2015-03-21 03:00:00	12
2015-03-21 04:00:00	12
2015-03-21 05:00:00	12
2015-03-21 06:00:00	11.9
2015-03-21 07:00:00	12
2015-03-21 08:00:00	11.9
2015-03-21 09:00:00	12
2015-03-21 10:00:00	12
2015-03-21 11:00:00	12.1
2015-03-21 12:00:00	12.2
2015-03-21 13:00:00	12.3
2015-03-21 14:00:00	12.4
2015-03-21 15:00:00	12.4
2015-03-21 16:00:00	12.4
2015-03-21 17:00:00	12.6
2015-03-21 18:00:00	12.6
2015-03-21 19:00:00	12.6
2015-03-21 20:00:00	12.6
2015-03-21 21:00:00	12.5
2015-03-21 22:00:00	12.6
2015-03-21 23:00:00	12.5
2015-03-22	12.6
2015-03-22 01:00:00	12.6
2015-03-22 02:00:00	12.6
2015-03-22 03:00:00	12.6
2015-03-22 04:00:00	12.5
2015-03-22 05:00:00	12.5
2015-03-22 06:00:00	12.4
2015-03-22 07:00:00	12.4
2015-03-22 08:00:00	12.4
2015-03-22 09:00:00	12.3
2015-03-22 10:00:00	12.5
2015-03-22 11:00:00	12.4
2015-03-22 12:00:00	12.6
2015-03-22 13:00:00	12.7
2015-03-22 14:00:00	12.7
2015-03-22 15:00:00	12.8
2015-03-22 16:00:00	12.8
2015-03-22 17:00:00	13
2015-03-22 18:00:00	13.1
2015-03-22 19:00:00	13.2
2015-03-22 20:00:00	13
2015-03-22 21:00:00	13
2015-03-22 22:00:00	13
2015-03-22 23:00:00	13
2015-03-23	13
2015-03-23 01:00:00	12.9
2015-03-23 02:00:00	12.9
2015-03-23 03:00:00	12.9
2015-03-23 04:00:00	12.9
2015-03-23 05:00:00	13
2015-03-23 06:00:00	12.8
2015-03-23 07:00:00	12.9
2015-03-23 08:00:00	12.9
2015-03-23 09:00:00	12.6
2015-03-23 10:00:00	12.6
2015-03-23 11:00:00	12.7
2015-03-23 12:00:00	12.8
2015-03-23 13:00:00	12.9
2015-03-23 14:00:00	12.9
2015-03-23 15:00:00	12.9
2015-03-23 16:00:00	12.9
2015-03-23 17:00:00	13
2015-03-23 18:00:00	12.9
2015-03-23 19:00:00	12.9
2015-03-23 20:00:00	12.9
2015-03-23 21:00:00	13
2015-03-23 22:00:00	13
2015-03-23 23:00:00	12.9
2015-03-24	12.8
2015-03-24 01:00:00	12.9
2015-03-24 02:00:00	13
2015-03-24 03:00:00	12.9
2015-03-24 04:00:00	12.9
2015-03-24 05:00:00	13
2015-03-24 06:00:00	12.9
2015-03-24 07:00:00	12.9
2015-03-24 08:00:00	12.8
2015-03-24 09:00:00	12.8
2015-03-24 10:00:00	12.8
2015-03-24 11:00:00	12.7
2015-03-24 12:00:00	12.9
2015-03-24 13:00:00	13
2015-03-24 14:00:00	13
2015-03-24 15:00:00	13
2015-03-24 16:00:00	13.1
2015-03-24 17:00:00	13.2
2015-03-24 18:00:00	13.2
2015-03-24 19:00:00	13.1
2015-03-24 20:00:00	13.1
2015-03-24 21:00:00	13.1
2015-03-24 22:00:00	13.2
2015-03-24 23:00:00	13
2015-03-25	13
2015-03-25 01:00:00	13
2015-03-25 02:00:00	13
2015-03-25 03:00:00	13
2015-03-25 04:00:00	13
2015-03-25 05:00:00	13.1
2015-03-25 06:00:00	13
2015-03-25 07:00:00	13
2015-03-25 08:00:00	13.1
2015-03-25 09:00:00	12.9
2015-03-25 10:00:00	13
2015-03-25 11:00:00	12.9
2015-03-25 12:00:00	13.1
2015-03-25 13:00:00	13.3
2015-03-25 14:00:00	13.4
2015-03-25 15:00:00	13.3
2015-03-25 16:00:00	13.4
2015-03-25 17:00:00	13.5
2015-03-25 18:00:00	13.6
2015-03-25 19:00:00	13.6
2015-03-25 20:00:00	13.6
2015-03-25 21:00:00	13.5
2015-03-25 22:00:00	13.4
2015-03-25 23:00:00	13.4
2015-03-26	13.3
2015-03-26 01:00:00	13.4
2015-03-26 02:00:00	13.3
2015-03-26 03:00:00	13.2
2015-03-26 04:00:00	13.4
2015-03-26 05:00:00	13.4
2015-03-26 06:00:00	13.3
2015-03-26 07:00:00	13.3
2015-03-26 08:00:00	13.4
2015-03-26 09:00:00	13.4
2015-03-26 10:00:00	13.3
2015-03-26 11:00:00	13.3
2015-03-26 12:00:00	13.3
2015-03-26 13:00:00	13.4
2015-03-26 14:00:00	13.4
2015-03-26 15:00:00	13.4
2015-03-26 16:00:00	13.4
2015-03-26 17:00:00	13.3
2015-03-26 18:00:00	13.5
2015-03-26 19:00:00	13.5
2015-03-26 20:00:00	13.5
2015-03-26 21:00:00	13.5
2015-03-26 22:00:00	13.5
2015-03-26 23:00:00	13.6
2015-03-27	13.4
2015-03-27 01:00:00	13.6
2015-03-27 02:00:00	13.4
2015-03-27 03:00:00	13.4
2015-03-27 04:00:00	13.5
2015-03-27 05:00:00	13.4
2015-03-27 06:00:00	13.5
2015-03-27 07:00:00	13.5
2015-03-27 08:00:00	13.6
2015-03-27 09:00:00	13.3
2015-03-27 10:00:00	13.4
2015-03-27 11:00:00	13.6
2015-03-27 12:00:00	13.4
2015-03-27 13:00:00	13.7
2015-03-27 14:00:00	13.8
2015-03-27 15:00:00	14
2015-03-27 16:00:00	14.1
2015-03-27 17:00:00	14.1
2015-03-27 18:00:00	14.1
2015-03-27 19:00:00	14
2015-03-27 20:00:00	14
2015-03-27 21:00:00	13.9
2015-03-27 22:00:00	13.9
2015-03-27 23:00:00	13.9
2015-03-28	13.8
2015-03-28 01:00:00	13.9
2015-03-28 02:00:00	13.8
2015-03-28 03:00:00	13.8
2015-03-28 04:00:00	13.7
2015-03-28 05:00:00	13.7
2015-03-28 06:00:00	13.7
2015-03-28 07:00:00	13.7
2015-03-28 08:00:00	13.7
2015-03-28 09:00:00	13.6
2015-03-28 10:00:00	13.7
2015-03-28 11:00:00	13.6
2015-03-28 12:00:00	13.8
2015-03-28 13:00:00	13.8
2015-03-28 14:00:00	14
2015-03-28 15:00:00	14.1
2015-03-28 16:00:00	14.1
2015-03-28 17:00:00	14.2
2015-03-28 18:00:00	14.3
2015-03-28 19:00:00	14.2
2015-03-28 20:00:00	14.2
2015-03-28 21:00:00	14.1
2015-03-28 22:00:00	14.2
2015-03-28 23:00:00	14
2015-03-29	14
2015-03-29 01:00:00	14
2015-03-29 02:00:00	14
2015-03-29 03:00:00	13.9
2015-03-29 04:00:00	14
2015-03-29 05:00:00	13.9
2015-03-29 06:00:00	14
2015-03-29 07:00:00	13.9
2015-03-29 08:00:00	14
2015-03-29 09:00:00	13.9
2015-03-29 10:00:00	14
2015-03-29 11:00:00	14
2015-03-29 12:00:00	14.1
2015-03-29 13:00:00	14.3
2015-03-29 14:00:00	14.2
2015-03-29 15:00:00	14.4
2015-03-29 16:00:00	14.5
2015-03-29 17:00:00	14.6
2015-03-29 18:00:00	14.6
2015-03-29 19:00:00	14.6
2015-03-29 20:00:00	14.5
2015-03-29 21:00:00	14.6
2015-03-29 22:00:00	14.4
2015-03-29 23:00:00	14.4
2015-03-30	14.4
2015-03-30 01:00:00	14.4
2015-03-30 02:00:00	14.3
2015-03-30 03:00:00	14.4
2015-03-30 04:00:00	14.4
2015-03-30 05:00:00	14.3
2015-03-30 06:00:00	14.3
2015-03-30 07:00:00	14.5
2015-03-30 08:00:00	14.2
2015-03-30 09:00:00	14.4
2015-03-30 10:00:00	14.4
2015-03-30 11:00:00	14.3
2015-03-30 12:00:00	14.6
2015-03-30 13:00:00	14.5
2015-03-30 14:00:00	14.7
2015-03-30 15:00:00	14.7
2015-03-30 16:00:00	14.8
2015-03-30 17:00:00	15
2015-03-30 18:00:00	15
2015-03-30 19:00:00	15
2015-03-30 20:00:00	14.8
2015-03-30 21:00:00	14.9
2015-03-30 22:00:00	14.8
2015-03-30 23:00:00	14.8
2015-03-31	14.8
2015-03-31 01:00:00	14.8
2015-03-31 02:00:00	14.8
2015-03-31 03:00:00	14.7
2015-03-31 04:00:00	14.8
2015-03-31 05:00:00	14.5
2015-03-31 06:00:00	14.7
2015-03-31 07:00:00	14.7
2015-03-31 08:00:00	14.7
2015-03-31 09:00:00	14.7
2015-03-31 10:00:00	14.8
2015-03-31 11:00:00	14.7
2015-03-31 12:00:00	14.9
2015-03-31 13:00:00	15.1
2015-03-31 14:00:00	15.1
2015-03-31 15:00:00	15.1
2015-03-31 16:00:00	15.2
2015-03-31 17:00:00	15.3
2015-03-31 18:00:00	15.4
2015-03-31 19:00:00	15.3
2015-03-31 20:00:00	15.3
2015-03-31 21:00:00	15.3
2015-03-31 22:00:00	15.2
2015-03-31 23:00:00	15.2
2015-04-01	15.2
2015-04-01 01:00:00	15.1
2015-04-01 02:00:00	15.1
2015-04-01 03:00:00	15.1
2015-04-01 04:00:00	15
2015-04-01 05:00:00	15
2015-04-01 06:00:00	15.1
2015-04-01 07:00:00	15.1
2015-04-01 08:00:00	15.1
2015-04-01 09:00:00	15
2015-04-01 10:00:00	15
2015-04-01 11:00:00	15
2015-04-01 12:00:00	15.2
2015-04-01 13:00:00	15.3
2015-04-01 14:00:00	15.4
2015-04-01 15:00:00	15.5
2015-04-01 16:00:00	15.5
2015-04-01 17:00:00	15.4
2015-04-01 18:00:00	15.5
2015-04-01 19:00:00	15.5
2015-04-01 20:00:00	15.4
2015-04-01 21:00:00	15.5
2015-04-01 22:00:00	15.3
2015-04-01 23:00:00	15.4
2015-04-02	15.3
2015-04-02 01:00:00	15.3
2015-04-02 02:00:00	15.3
2015-04-02 03:00:00	15.4
2015-04-02 04:00:00	15.3
2015-04-02 05:00:00	15.3
2015-04-02 06:00:00	15.2
2015-04-02 07:00:00	15.2
2015-04-02 08:00:00	15.3
2015-04-02 09:00:00	15.3
2015-04-02 10:00:00	15.3
2015-04-02 11:00:00	15.2
2015-04-02 12:00:00	15.4
2015-04-02 13:00:00	15.6
2015-04-02 14:00:00	15.7
2015-04-02 15:00:00	15.8
2015-04-02 16:00:00	15.8
2015-04-02 17:00:00	15.9
2015-04-02 18:00:00	15.9
2015-04-02 19:00:00	16
2015-04-02 20:00:00	15.9
2015-04-02 21:00:00	15.8
2015-04-02 22:00:00	15.8
2015-04-02 23:00:00	15.8
2015-04-03	15.8
2015-04-03 01:00:00	15.7
2015-04-03 02:00:00	15.8
2015-04-03 03:00:00	15.7
2015-04-03 04:00:00	15.7
2015-04-03 05:00:00	15.7
2015-04-03 06:00:00	15.8
2015-04-03 07:00:00	15.8
2015-04-03 08:00:00	15.6
2015-04-03 09:00:00	15.7
2015-04-03 10:00:00	15.7
2015-04-03 11:00:00	15.8
2015-04-03 12:00:00	15.9
2015-04-03 13:00:00	16
2015-04-03 14:00:00	16
2015-04-03 15:00:00	16.2
2015-04-03 16:00:00	16.4
2015-04-03 17:00:00	16.3
2015-04-03 18:00:00	16.3
2015-04-03 19:00:00	16.3
2015-04-03 20:00:00	16.3
2015-04-03 21:00:00	16.2
2015-04-03 22:00:00	16.2
2015-04-03 23:00:00	16.2
2015-04-04	16.2
2015-04-04 01:00:00	16.2
2015-04-04 02:00:00	16.2
2015-04-04 03:00:00	16.2
2015-04-04 04:00:00	16.1
2015-04-04 05:00:00	16.1
2015-04-04 06:00:00	16.2
2015-04-04 07:00:00	16.3
2015-04-04 08:00:00	16.1
2015-04-04 09:00:00	16.1
2015-04-04 10:00:00	16
2015-04-04 11:00:00	16
2015-04-04 12:00:00	16.1
2015-04-04 13:00:00	16.1
2015-04-04 14:00:00	16.1
2015-04-04 15:00:00	16.2
2015-04-04 16:00:00	16.1
2015-04-04 17:00:00	16.2
2015-04-04 18:00:00	16.1
2015-04-04 19:00:00	16.2
2015-04-04 20:00:00	16.1
2015-04-04 21:00:00	16.1
2015-04-04 22:00:00	16.2
2015-04-04 23:00:00	16.1
2015-04-05	16
2015-04-05 01:00:00	16
2015-04-05 02:00:00	16
2015-04-05 03:00:00	16
2015-04-05 04:00:00	15.9
2015-04-05 05:00:00	15.9
2015-04-05 06:00:00	15.9
2015-04-05 07:00:00	15.9
2015-04-05 08:00:00	15.9
2015-04-05 09:00:00	15.8
2015-04-05 10:00:00	15.8
2015-04-05 11:00:00	15.8
2015-04-05 12:00:00	15.9
2015-04-05 13:00:00	16
2015-04-05 14:00:00	16.1
2015-04-05 15:00:00	16.2
2015-04-05 16:00:00	16.2
2015-04-05 17:00:00	16.2
2015-04-05 18:00:00	16.2
2015-04-05 19:00:00	16.3
2015-04-05 20:00:00	16.2
2015-04-05 21:00:00	16.1
2015-04-05 22:00:00	16
2015-04-05 23:00:00	16
2015-04-06	16
2015-04-06 01:00:00	16.1
2015-04-06 02:00:00	16.1
2015-04-06 03:00:00	16.1
2015-04-06 04:00:00	16
2015-04-06 05:00:00	16.1
2015-04-06 06:00:00	16
2015-04-06 07:00:00	16.1
2015-04-06 08:00:00	16
2015-04-06 09:00:00	16
2015-04-06 14:00:00	16.3
2015-04-06 14:15:00	16.4
2015-04-06 14:30:00	16.4
2015-04-06 14:45:00	16.4
2015-04-06 15:00:00	16.3
2015-04-06 15:15:00	16.4
2015-04-06 15:30:00	16.4
2015-04-06 15:45:00	16.4
2015-04-06 16:00:00	16.4
2015-04-06 16:15:00	16.4
2015-04-06 16:30:00	16.4
2015-04-06 16:45:00	16.4
2015-04-06 17:00:00	16.4
2015-04-06 17:15:00	16.5
2015-04-06 17:30:00	16.5
2015-04-06 17:45:00	16.6
2015-04-06 18:00:00	16.5
2015-04-06 18:15:00	16.5
2015-04-06 18:30:00	16.5
2015-04-06 18:45:00	16.5
2015-04-06 19:00:00	16.4
2015-04-06 19:15:00	16.5
2015-04-06 19:30:00	16.6
2015-04-06 19:45:00	16.5
2015-04-06 20:00:00	16.4
2015-04-06 20:15:00	16.4
2015-04-06 20:30:00	16.4
2015-04-06 20:45:00	16.4
2015-04-06 21:00:00	16.4
2015-04-06 21:15:00	16.3
2015-04-06 21:30:00	16.4
2015-04-06 21:45:00	16.3
2015-04-06 22:00:00	16.3
2015-04-06 22:15:00	16.4
2015-04-06 22:30:00	16.3
2015-04-06 22:45:00	16.4
2015-04-06 23:00:00	16.4
2015-04-06 23:15:00	16.5
2015-04-06 23:30:00	16.6
2015-04-06 23:45:00	16.5
2015-04-07	16.4
2015-04-07 00:15:00	16.3
2015-04-07 00:30:00	16.4
2015-04-07 00:45:00	16.4
2015-04-07 01:00:00	16.4
2015-04-07 01:15:00	16.3
2015-04-07 01:30:00	16.3
2015-04-07 01:45:00	16.5
2015-04-07 02:00:00	16.3
2015-04-07 02:15:00	16.3
2015-04-07 02:30:00	16.4
2015-04-07 02:45:00	16.3
2015-04-07 03:00:00	16.3
2015-04-07 03:15:00	16.4
2015-04-07 03:30:00	16.4
2015-04-07 03:45:00	16.4
2015-04-07 04:00:00	16.4
2015-04-07 04:15:00	16.3
2015-04-07 04:30:00	16.3
2015-04-07 04:45:00	16.2
2015-04-07 05:00:00	16.3
2015-04-07 05:15:00	16.3
2015-04-07 05:30:00	16.3
2015-04-07 05:45:00	16.4
2015-04-07 06:00:00	16.4
2015-04-07 06:15:00	16.3
2015-04-07 06:30:00	16.3
2015-04-07 06:45:00	16.3
2015-04-07 07:00:00	16.4
2015-04-07 07:15:00	16.4
2015-04-07 07:30:00	16.3
2015-04-07 07:45:00	16.3
2015-04-07 08:00:00	16.3
2015-04-07 08:15:00	16.3
2015-04-07 08:30:00	16.2
2015-04-07 08:45:00	16.3
2015-04-07 09:00:00	16.2
2015-04-07 09:15:00	16.3
2015-04-07 09:30:00	16.4
2015-04-07 09:45:00	16.3
2015-04-07 10:00:00	16.2
2015-04-07 11:00:00	16.4
2015-04-07 12:00:00	16.4
2015-04-07 13:00:00	16.5
2015-04-07 14:00:00	16.6
2015-04-07 15:00:00	16.7
2015-04-07 16:00:00	16.8
2015-04-07 17:00:00	16.9
2015-04-07 18:00:00	16.8
2015-04-07 19:00:00	16.8
2015-04-07 20:00:00	16.7
2015-04-07 21:00:00	16.8
2015-04-07 22:00:00	16.7
2015-04-07 23:00:00	16.7
2015-04-08	16.7
2015-04-08 01:00:00	16.6
2015-04-08 02:00:00	16.7
2015-04-08 03:00:00	16.6
2015-04-08 04:00:00	16.6
2015-04-08 05:00:00	16.6
2015-04-08 06:00:00	16.6
2015-04-08 07:00:00	16.7
2015-04-08 08:00:00	16.7
2015-04-08 09:00:00	16.8
2015-04-08 10:00:00	16.6
2015-04-08 11:00:00	16.6
2015-04-08 12:00:00	16.8
2015-04-08 13:00:00	16.9
2015-04-08 14:00:00	16.9
2015-04-08 15:00:00	17.1
2015-04-08 16:00:00	17.1
2015-04-08 17:00:00	17.1
2015-04-08 18:00:00	17.2
2015-04-08 19:00:00	17.1
2015-04-08 20:00:00	17.1
2015-04-08 21:00:00	17.1
2015-04-08 22:00:00	16.9
2015-04-08 23:00:00	16.9
2015-04-09	17
2015-04-09 01:00:00	16.9
2015-04-09 02:00:00	17
2015-04-09 03:00:00	16.9
2015-04-09 04:00:00	16.9
2015-04-09 05:00:00	16.9
2015-04-09 06:00:00	17
2015-04-09 07:00:00	17
2015-04-09 08:00:00	17
2015-04-09 09:00:00	16.9
2015-04-09 10:00:00	16.9
2015-04-09 11:00:00	16.9
2015-04-09 12:00:00	17.1
2015-04-09 13:00:00	17.2
2015-04-09 14:00:00	17.1
2015-04-09 15:00:00	17.3
2015-04-09 16:00:00	17.3
2015-04-09 17:00:00	17.4
2015-04-09 18:00:00	17.4
2015-04-09 19:00:00	17.5
2015-04-09 20:00:00	17.4
2015-04-09 21:00:00	17.3
2015-04-09 22:00:00	17.4
2015-04-09 23:00:00	17.4
2015-04-10	17.4
2015-04-10 01:00:00	17.3
2015-04-10 02:00:00	17.3
2015-04-10 03:00:00	17.4
2015-04-10 04:00:00	17.4
2015-04-10 05:00:00	17.4
2015-04-10 06:00:00	17.2
2015-04-10 07:00:00	17.4
2015-04-10 08:00:00	17.4
2015-04-10 09:00:00	17.5
2015-04-10 10:00:00	17.4
2015-04-10 11:00:00	17.5
2015-04-10 12:00:00	17.5
2015-04-10 13:00:00	17.5
2015-04-10 14:00:00	17.6
2015-04-10 15:00:00	17.8
2015-04-10 16:00:00	17.8
2015-04-10 17:00:00	17.9
2015-04-10 18:00:00	17.7
2015-04-10 19:00:00	17.9
2015-04-10 20:00:00	18
2015-04-10 21:00:00	17.6
2015-04-10 22:00:00	17.6
2015-04-10 23:00:00	17.6
2015-04-11	17.5
2015-04-11 01:00:00	17.5
2015-04-11 02:00:00	17.5
2015-04-11 03:00:00	17.6
2015-04-11 04:00:00	17.6
2015-04-11 05:00:00	17.7
2015-04-11 06:00:00	17.6
2015-04-11 07:00:00	17.7
2015-04-11 08:00:00	17.6
2015-04-11 09:00:00	17.6
2015-04-11 10:00:00	17.7
2015-04-11 11:00:00	17.8
2015-04-11 12:00:00	17.7
2015-04-11 13:00:00	17.8
2015-04-11 14:00:00	17.8
2015-04-11 15:00:00	17.9
2015-04-11 16:00:00	18
2015-04-11 17:00:00	17.9
2015-04-11 18:00:00	17.9
2015-04-11 19:00:00	17.9
2015-04-11 20:00:00	17.9
2015-04-11 21:00:00	17.8
2015-04-11 22:00:00	17.9
2015-04-11 23:00:00	17.9
2015-04-12	17.8
2015-04-12 01:00:00	17.8
2015-04-12 02:00:00	17.8
2015-04-12 03:00:00	17.8
2015-04-12 04:00:00	17.8
2015-04-12 05:00:00	17.8
2015-04-12 06:00:00	17.8
2015-04-12 07:00:00	17.8
2015-04-12 08:00:00	17.9
2015-04-12 09:00:00	17.8
2015-04-12 10:00:00	17.9
2015-04-12 11:00:00	17.9
2015-04-12 12:00:00	18
2015-04-12 13:00:00	18.1
2015-04-12 14:00:00	18.1
2015-04-12 15:00:00	18.2
2015-04-12 16:00:00	18.1
2015-04-12 17:00:00	18.2
2015-04-12 18:00:00	18.2
2015-04-12 19:00:00	18.1
2015-04-12 20:00:00	18.2
2015-04-12 21:00:00	18.2
2015-04-12 22:00:00	18.2
2015-04-12 23:00:00	18.3
2015-04-13	18.1
2015-04-13 01:00:00	18.1
2015-04-13 02:00:00	18.1
2015-04-13 03:00:00	18.1
2015-04-13 04:00:00	18.1
2015-04-13 05:00:00	18.1
2015-04-13 06:00:00	18.2
2015-04-13 07:00:00	18.3
2015-04-13 08:00:00	18.2
2015-04-13 09:00:00	18.1
2015-04-13 10:00:00	18.2
2015-04-13 11:00:00	18.4
2015-04-13 12:00:00	18.2
2015-04-13 13:00:00	18.3
2015-04-13 14:00:00	18.4
2015-04-13 15:00:00	18.6
2015-04-13 16:00:00	18.6
2015-04-13 17:00:00	18.8
2015-04-13 18:00:00	18.8
2015-04-13 19:00:00	18.8
2015-04-13 20:00:00	18.7
2015-04-13 21:00:00	18.8
2015-04-13 22:00:00	18.6
2015-04-13 23:00:00	18.6
2015-04-14	18.6
2015-04-14 01:00:00	18.5
2015-04-14 02:00:00	18.5
2015-04-14 03:00:00	18.5
2015-04-14 04:00:00	18.6
2015-04-14 05:00:00	18.4
2015-04-14 06:00:00	18.5
2015-04-14 07:00:00	18.5
2015-04-14 08:00:00	18.6
2015-04-14 09:00:00	18.6
2015-04-14 10:00:00	18.8
2015-04-14 11:00:00	18.6
2015-04-14 12:00:00	18.7
2015-04-14 13:00:00	18.7
2015-04-14 14:00:00	19.1
2015-04-14 15:00:00	18.9
2015-04-14 16:00:00	18.8
2015-04-14 17:00:00	18.7
2015-04-14 18:00:00	18.6
2015-04-14 19:00:00	18.6
2015-04-14 20:00:00	18.6
2015-04-14 21:00:00	18.7
2015-04-14 22:00:00	18.7
2015-04-14 23:00:00	18.6
2015-04-15	18.6
2015-04-15 01:00:00	18.6
2015-04-15 02:00:00	18.6
2015-04-15 03:00:00	18.6
2015-04-15 04:00:00	18.5
2015-04-15 05:00:00	18.5
2015-04-15 06:00:00	18.5
2015-04-15 07:00:00	18.6
2015-04-15 08:00:00	18.5
2015-04-15 09:00:00	18.7
2015-04-15 10:00:00	18.6
2015-04-15 11:00:00	18.6
2015-04-15 12:00:00	18.7
2015-04-15 13:00:00	18.8
2015-04-15 14:00:00	18.8
2015-04-15 15:00:00	19
2015-04-15 16:00:00	19
2015-04-15 17:00:00	19.1
2015-04-15 18:00:00	19.1
2015-04-15 19:00:00	19
2015-04-15 20:00:00	19
2015-04-15 21:00:00	19
2015-04-15 22:00:00	19
2015-04-15 23:00:00	18.9
2015-04-16	19
2015-04-16 01:00:00	18.9
2015-04-16 02:00:00	18.8
2015-04-16 03:00:00	18.8
2015-04-16 04:00:00	18.8
2015-04-16 05:00:00	18.8
2015-04-16 06:00:00	18.8
2015-04-16 07:00:00	18.8
2015-04-16 08:00:00	18.8
2015-04-16 09:00:00	18.7
2015-04-16 10:00:00	18.8
2015-04-16 11:00:00	18.7
2015-04-16 12:00:00	18.7
2015-04-16 13:00:00	18.8
2015-04-16 14:00:00	18.8
2015-04-16 15:00:00	18.9
2015-04-16 16:00:00	19
2015-04-16 17:00:00	18.8
2015-04-16 18:00:00	18.9
2015-04-16 19:00:00	18.9
2015-04-16 20:00:00	19
2015-04-16 21:00:00	18.9
2015-04-16 22:00:00	18.8
2015-04-16 23:00:00	18.8
2015-04-17	18.7
2015-04-17 01:00:00	18.6
2015-04-17 02:00:00	18.8
2015-04-17 03:00:00	18.7
2015-04-17 04:00:00	18.9
2015-04-17 05:00:00	19
2015-04-17 06:00:00	18.8
2015-04-17 07:00:00	18.7
2015-04-17 08:00:00	18.6
2015-04-17 09:00:00	18.6
2015-04-17 10:00:00	18.7
2015-04-17 11:00:00	18.8
2015-04-17 12:00:00	18.9
2015-04-17 13:00:00	19
2015-04-17 14:00:00	19
2015-04-17 15:00:00	18.9
2015-04-17 16:00:00	19
2015-04-17 17:00:00	18.9
2015-04-17 18:00:00	19
2015-04-17 19:00:00	19.1
2015-04-17 20:00:00	19.1
2015-04-17 21:00:00	19
2015-04-17 22:00:00	19
2015-04-17 23:00:00	19
2015-04-18	19
2015-04-18 01:00:00	19
2015-04-18 02:00:00	19
2015-04-18 03:00:00	19.1
2015-04-18 04:00:00	19.1
2015-04-18 05:00:00	19
2015-04-18 06:00:00	19
2015-04-18 07:00:00	18.9
2015-04-18 08:00:00	18.9
2015-04-18 09:00:00	18.9
2015-04-18 10:00:00	19.1
2015-04-18 11:00:00	19.1
2015-04-18 12:00:00	19.1
2015-04-18 13:00:00	19.2
2015-04-18 14:00:00	19.3
2015-04-18 15:00:00	19.3
2015-04-18 16:00:00	19.3
2015-04-18 17:00:00	19.3
2015-04-18 18:00:00	19.3
2015-04-18 19:00:00	19.3
2015-04-18 20:00:00	19.2
2015-04-18 21:00:00	19.3
2015-04-18 22:00:00	19.2
2015-04-18 23:00:00	19.3
2015-04-19	19.3
2015-04-19 01:00:00	19.3
2015-04-19 02:00:00	19.3
2015-04-19 03:00:00	19.3
2015-04-19 04:00:00	19.3
2015-04-19 05:00:00	19.2
2015-04-19 06:00:00	19.5
2015-04-19 07:00:00	19.5
2015-04-19 08:00:00	19.5
2015-04-19 09:00:00	19.1
2015-04-19 10:00:00	19.2
2015-04-19 11:00:00	19.3
2015-04-19 12:00:00	19.5
2015-04-19 13:00:00	19.7
2015-04-19 14:00:00	19.7
2015-04-19 15:00:00	19.7
2015-04-19 16:00:00	19.7
2015-04-19 17:00:00	19.8
2015-04-19 18:00:00	19.9
2015-04-19 19:00:00	19.8
2015-04-19 20:00:00	19.8
2015-04-19 21:00:00	19.7
2015-04-19 22:00:00	19.7
2015-04-19 23:00:00	19.7
2015-04-20	19.6
2015-04-20 01:00:00	19.7
2015-04-20 02:00:00	19.6
2015-04-20 03:00:00	19.6
2015-04-20 04:00:00	19.5
2015-04-20 05:00:00	19.7
2015-04-20 06:00:00	19.6
2015-04-20 07:00:00	19.6
2015-04-20 08:00:00	19.6
2015-04-20 09:00:00	19.8
2015-04-20 10:00:00	19.8
2015-04-20 11:00:00	19.8
2015-04-20 12:00:00	19.9
2015-04-20 13:00:00	20
2015-04-20 14:00:00	20.1
2015-04-20 15:00:00	20.3
2015-04-20 16:00:00	20.3
2015-04-21 10:00:00	19.6
2015-04-21 11:00:00	19.6
2015-04-21 12:00:00	19.7
2015-04-21 13:00:00	19.8
2015-04-21 14:00:00	19.8
2015-04-21 15:00:00	20
2015-04-21 16:00:00	20.1
2015-04-21 17:00:00	20.2
2015-04-21 18:00:00	20.2
2015-04-21 19:00:00	20.2
2015-04-21 20:00:00	20.1
2015-04-21 21:00:00	20.1
2015-04-21 22:00:00	20
2015-04-21 23:00:00	19.9
2015-04-22	19.9
2015-04-22 01:00:00	19.9
2015-04-22 02:00:00	19.9
2015-04-22 03:00:00	19.9
2015-04-22 04:00:00	20
2015-04-22 05:00:00	20
2015-04-22 06:00:00	19.9
2015-04-22 07:00:00	19.8
2015-04-22 08:00:00	19.9
2015-04-22 09:00:00	19.8
2015-04-22 10:00:00	19.9
2015-04-22 11:00:00	20
2015-04-22 12:00:00	20.1
2015-04-22 13:00:00	20.2
2015-04-22 14:00:00	20.3
2015-04-22 15:00:00	20.4
2015-04-22 16:00:00	20.5
2015-04-22 17:00:00	20.5
2015-04-22 18:00:00	20.6
2015-04-22 19:00:00	20.5
2015-04-22 20:00:00	20.6
2015-04-22 21:00:00	20.5
2015-04-22 22:00:00	20.5
2015-04-22 23:00:00	20.3
2015-04-23	20.3
2015-04-23 01:00:00	20.3
2015-04-23 02:00:00	20.3
2015-04-23 03:00:00	20.3
2015-04-23 04:00:00	20.4
2015-04-23 05:00:00	20.3
2015-04-23 06:00:00	20.3
2015-04-23 07:00:00	20.3
2015-04-23 08:00:00	20.3
2015-04-23 09:00:00	20.3
2015-04-23 10:00:00	20.3
2015-04-23 11:00:00	20.3
2015-04-23 12:00:00	20.3
2015-04-23 13:00:00	20.5
2015-04-23 14:00:00	20.6
2015-04-23 15:00:00	20.8
2015-04-23 16:00:00	20.7
2015-04-23 17:00:00	20.9
2015-04-23 18:00:00	20.8
2015-04-23 19:00:00	20.8
2015-04-23 20:00:00	20.7
2015-04-23 21:00:00	20.7
2015-04-23 22:00:00	20.6
2015-04-23 23:00:00	20.6
2015-04-24	20.6
2015-04-24 01:00:00	20.5
2015-04-24 02:00:00	20.5
2015-04-24 03:00:00	20.5
2015-04-24 04:00:00	20.5
2015-04-24 05:00:00	20.5
2015-04-24 06:00:00	20.6
2015-04-24 07:00:00	20.4
2015-04-24 08:00:00	20.5
2015-04-24 09:00:00	20.4
2015-04-24 10:00:00	20.4
2015-04-24 11:00:00	20.4
2015-04-24 12:00:00	20.4
2015-04-24 13:00:00	20.5
2015-04-24 14:00:00	20.5
2015-04-24 15:00:00	20.5
2015-04-24 16:00:00	20.6
2015-04-24 17:00:00	20.7
2015-04-24 18:00:00	20.7
2015-04-24 19:00:00	20.7
2015-04-24 20:00:00	20.6
2015-04-24 21:00:00	20.5
2015-04-24 22:00:00	20.6
2015-04-25	20.5
2015-04-25 01:00:00	20.5
2015-04-25 02:00:00	20.5
2015-04-25 03:00:00	20.6
2015-04-25 04:00:00	20.6
2015-04-25 05:00:00	20.6
2015-04-25 06:00:00	20.5
2015-04-25 07:00:00	20.6
2015-04-25 08:00:00	20.4
2015-04-25 09:00:00	20.4
2015-04-25 10:00:00	20.5
2015-04-25 11:00:00	20.4
2015-04-25 12:00:00	20.5
2015-04-25 13:00:00	20.5
2015-04-25 14:00:00	20.6
2015-04-25 15:00:00	20.4
2015-04-25 16:00:00	20.4
2015-04-25 17:00:00	20.3
2015-04-25 18:00:00	20.3
2015-04-25 19:00:00	20.3
2015-04-25 20:00:00	20.3
2015-04-25 21:00:00	20.4
2015-04-25 22:00:00	20.3
2015-04-25 23:00:00	20.2
2015-04-26	20.2
2015-04-26 01:00:00	20.2
2015-04-26 02:00:00	20.2
2015-04-26 03:00:00	20.2
2015-04-26 04:00:00	20.2
2015-04-26 05:00:00	20.3
2015-04-26 06:00:00	20.2
2015-04-26 07:00:00	20.2
2015-04-26 08:00:00	20.2
2015-04-26 09:00:00	20.2
2015-04-26 10:00:00	20.1
2015-04-26 11:00:00	20.3
2015-04-26 12:00:00	20.3
2015-04-26 13:00:00	20.3
2015-04-26 14:00:00	20.4
2015-04-26 15:00:00	20.5
2015-04-26 16:00:00	20.6
2015-04-26 17:00:00	20.5
2015-04-26 18:00:00	20.5
2015-04-26 19:00:00	20.6
2015-04-26 20:00:00	20.6
2015-04-26 21:00:00	20.5
2015-04-26 22:00:00	20.4
2015-04-26 23:00:00	20.4
2015-04-27	20.3
2015-04-27 01:00:00	20.3
2015-04-27 02:00:00	20.3
2015-04-27 03:00:00	20.3
2015-04-27 04:00:00	20.3
2015-04-27 05:00:00	20.3
2015-04-27 06:00:00	20.3
2015-04-27 07:00:00	20.1
2015-04-27 08:00:00	20.2
2015-04-27 09:00:00	20.2
2015-04-27 14:00:00	20.1
2015-04-27 15:00:00	20.1
2015-04-27 16:00:00	20.1
2015-04-27 17:00:00	20.2
2015-04-27 18:00:00	20.1
2015-04-27 19:00:00	20.2
2015-04-27 20:00:00	20.2
2015-04-27 21:00:00	20.1
2015-04-27 22:00:00	20.1
2015-04-27 23:00:00	20
2015-04-28	20
2015-04-28 01:00:00	20
2015-04-28 02:00:00	20
2015-04-28 03:00:00	20
2015-04-28 04:00:00	20.1
2015-04-28 05:00:00	20
2015-04-28 06:00:00	20
2015-04-28 07:00:00	19.9
2015-04-28 08:00:00	19.9
2015-04-28 09:00:00	19.9
2015-04-28 10:00:00	19.9
2015-04-28 11:00:00	19.9
2015-04-28 12:00:00	20
2015-04-28 13:00:00	20.1
2015-04-28 14:00:00	20.1
2015-04-28 15:00:00	20.2
2015-04-28 16:00:00	20.4
2015-04-28 17:00:00	20.5
2015-04-28 18:00:00	20.5
2015-04-28 19:00:00	20.5
2015-04-28 20:00:00	20.4
2015-04-28 21:00:00	20.4
2015-04-28 22:00:00	20.3
2015-04-28 23:00:00	20.3
2015-04-29	20.2
2015-04-29 01:00:00	20.2
2015-04-29 02:00:00	20
2015-04-29 03:00:00	20
2015-04-29 04:00:00	20
2015-04-29 05:00:00	19.8
2015-04-29 06:00:00	19.8
2015-04-29 07:00:00	19.9
2015-04-29 08:00:00	19.7
2015-04-29 09:00:00	19.6
2015-04-29 10:00:00	19.9
2015-04-29 11:00:00	19.8
2015-04-29 12:00:00	19.8
2015-04-29 13:00:00	19.9
2015-04-29 14:00:00	20
2015-04-29 15:00:00	20.2
2015-04-29 16:00:00	20.2
2015-04-29 17:00:00	20.4
2015-04-29 18:00:00	20.3
2015-04-29 19:00:00	20.4
2015-04-29 20:00:00	20.2
2015-04-29 21:00:00	20.1
2015-04-29 22:00:00	19.9
2015-04-29 23:00:00	20
2015-04-30	20
2015-04-30 01:00:00	19.9
2015-04-30 02:00:00	19.9
2015-04-30 03:00:00	19.7
2015-04-30 04:00:00	19.9
2015-04-30 05:00:00	19.8
2015-04-30 06:00:00	19.7
2015-04-30 07:00:00	19.7
2015-04-30 08:00:00	19.7
2015-04-30 09:00:00	19.7
2015-04-30 10:00:00	19.8
2015-04-30 11:00:00	19.8
2015-04-30 12:00:00	20
2015-04-30 13:00:00	20
2015-04-30 14:00:00	20.2
2015-04-30 15:00:00	20.3
2015-04-30 16:00:00	20.3
2015-04-30 17:00:00	20.5
2015-04-30 18:00:00	20.3
2015-04-30 19:00:00	20.4
2015-04-30 20:00:00	20.3
2015-04-30 21:00:00	20.1
2015-04-30 22:00:00	20.2
2015-04-30 23:00:00	20
2015-05-01	20
2015-05-01 01:00:00	20
2015-05-01 02:00:00	19.9
2015-05-01 03:00:00	19.9
2015-05-01 04:00:00	19.9
2015-05-01 05:00:00	19.9
2015-05-01 06:00:00	19.8
2015-05-01 07:00:00	19.8
2015-05-01 08:00:00	19.9
2015-05-01 09:00:00	19.9
2015-05-01 10:00:00	20
2015-05-01 11:00:00	19.9
2015-05-01 12:00:00	20
2015-05-01 13:00:00	20.2
2015-05-01 14:00:00	20.1
2015-05-01 15:00:00	20.3
2015-05-01 16:00:00	20.3
2015-05-01 17:00:00	20.4
2015-05-01 18:00:00	20.4
2015-05-01 19:00:00	20.3
2015-05-01 20:00:00	20.3
2015-05-01 21:00:00	20.2
2015-05-01 22:00:00	20.2
2015-05-01 23:00:00	20.2
2015-05-02	20.1
2015-05-02 01:00:00	20
2015-05-02 02:00:00	20
2015-05-02 03:00:00	20
2015-05-02 04:00:00	19.9
2015-05-02 05:00:00	20
2015-05-02 06:00:00	19.9
2015-05-02 07:00:00	19.8
2015-05-02 08:00:00	19.8
2015-05-02 09:00:00	19.8
2015-05-02 10:00:00	19.9
2015-05-02 11:00:00	19.9
2015-05-02 12:00:00	20
2015-05-02 13:00:00	20.1
2015-05-02 14:00:00	20.2
2015-05-02 15:00:00	20.3
2015-05-02 16:00:00	20.4
2015-05-02 17:00:00	20.4
2015-05-02 18:00:00	20.4
2015-05-02 19:00:00	20.4
2015-05-02 20:00:00	20.4
2015-05-02 21:00:00	20.3
2015-05-02 22:00:00	20.3
2015-05-02 23:00:00	20.2
2015-05-03	20.2
2015-05-03 01:00:00	20.1
2015-05-03 02:00:00	20.1
2015-05-03 03:00:00	20.1
2015-05-03 04:00:00	20
2015-05-03 05:00:00	20.1
2015-05-03 06:00:00	20
2015-05-03 07:00:00	20
2015-05-03 08:00:00	19.9
2015-05-03 09:00:00	19.9
2015-05-03 10:00:00	20
2015-05-03 11:00:00	20
2015-05-03 12:00:00	20.1
2015-05-03 13:00:00	20.2
2015-05-03 14:00:00	20.3
2015-05-03 15:00:00	20.4
2015-05-03 16:00:00	20.5
2015-05-03 17:00:00	20.5
2015-05-03 18:00:00	20.5
2015-05-03 19:00:00	20.4
2015-05-03 20:00:00	20.4
2015-05-03 21:00:00	20.3
2015-05-03 22:00:00	20.3
2015-05-03 23:00:00	20.3
2015-05-04	20.2
2015-05-04 01:00:00	20.2
2015-05-04 02:00:00	20.2
2015-05-04 03:00:00	20.2
2015-05-04 04:00:00	20.2
2015-05-04 05:00:00	20.2
2015-05-04 06:00:00	20.2
2015-05-04 07:00:00	20
2015-05-04 08:00:00	20
2015-05-04 09:00:00	20.1
2015-05-04 10:00:00	20.1
2015-05-04 11:00:00	20.1
2015-05-04 12:00:00	20.2
2015-05-04 13:00:00	20.3
2015-05-04 14:00:00	20.4
2015-05-04 15:00:00	20.4
2015-05-04 16:00:00	20.4
2015-05-04 17:00:00	20.4
2015-05-04 18:00:00	20.4
2015-05-04 19:00:00	20.4
2015-05-04 20:00:00	20.3
2015-05-04 21:00:00	20.3
2015-05-04 22:00:00	20.3
2015-05-04 23:00:00	20.3
2015-05-05	20.2
2015-05-05 01:00:00	20.3
2015-05-05 02:00:00	20.2
2015-05-05 03:00:00	20.1
2015-05-05 04:00:00	20.1
2015-05-05 05:00:00	20.1
2015-05-05 06:00:00	20
2015-05-05 07:00:00	20
2015-05-05 08:00:00	20
2015-05-05 09:00:00	20
2015-05-05 10:00:00	20
2015-05-05 11:00:00	20.1
2015-05-05 12:00:00	20.2
2015-05-05 13:00:00	20.3
2015-05-05 14:00:00	20.4
2015-05-05 15:00:00	20.4
2015-05-05 16:00:00	20.5
2015-05-05 17:00:00	20.6
2015-05-05 18:00:00	20.6
2015-05-05 19:00:00	20.6
2015-05-05 20:00:00	20.6
2015-05-05 21:00:00	20.5
2015-05-05 22:00:00	20.5
2015-05-05 23:00:00	20.4
2015-05-06	20.4
2015-05-06 01:00:00	20.4
2015-05-06 02:00:00	20.4
2015-05-06 03:00:00	20.4
2015-05-06 04:00:00	20.4
2015-05-06 05:00:00	20.3
2015-05-06 06:00:00	20.3
2015-05-06 07:00:00	20.3
2015-05-06 08:00:00	20.4
2015-05-06 09:00:00	20.4
2015-05-06 10:00:00	20.3
2015-05-06 11:00:00	20.4
2015-05-06 12:00:00	20.5
2015-05-06 13:00:00	20.7
2015-05-06 14:00:00	20.7
2015-05-06 15:00:00	20.7
2015-05-06 16:00:00	20.9
2015-05-06 17:00:00	20.9
2015-05-06 18:00:00	21
2015-05-06 19:00:00	20.9
2015-05-06 20:00:00	20.9
2015-05-06 21:00:00	20.9
2015-05-06 22:00:00	20.9
2015-05-06 23:00:00	20.8
2015-05-07	20.8
2015-05-07 01:00:00	20.7
2015-05-07 02:00:00	20.8
2015-05-07 03:00:00	20.8
2015-05-07 04:00:00	20.7
2015-05-07 05:00:00	20.7
2015-05-07 06:00:00	20.7
2015-05-07 07:00:00	20.6
2015-05-07 08:00:00	20.6
2015-05-07 09:00:00	20.7
2015-05-07 10:00:00	20.7
2015-05-07 11:00:00	20.7
2015-05-07 12:00:00	20.8
2015-05-07 13:00:00	20.9
2015-05-07 14:00:00	21
2015-05-07 15:00:00	21
2015-05-07 16:00:00	21
2015-05-07 17:00:00	21
2015-05-07 18:00:00	21
2015-05-07 19:00:00	21
2015-05-07 20:00:00	21
2015-05-07 21:00:00	21.1
2015-05-07 22:00:00	21
2015-05-07 23:00:00	21
2015-05-08	21
2015-05-08 01:00:00	21
2015-05-08 02:00:00	20.9
2015-05-08 03:00:00	20.9
2015-05-08 04:00:00	20.9
2015-05-08 05:00:00	20.9
2015-05-08 06:00:00	20.9
2015-05-08 07:00:00	20.9
2015-05-08 08:00:00	20.9
2015-05-08 09:00:00	20.9
2015-05-08 10:00:00	20.9
2015-05-08 11:00:00	21
2015-05-08 12:00:00	21.1
2015-05-08 13:00:00	21.2
2015-05-08 14:00:00	21.4
2015-05-08 15:00:00	21.4
2015-05-08 16:00:00	21.5
2015-05-08 17:00:00	21.6
2015-05-08 18:00:00	21.6
2015-05-08 19:00:00	21.6
2015-05-08 20:00:00	21.6
2015-05-08 21:00:00	21.5
2015-05-08 22:00:00	21.5
2015-05-08 23:00:00	21.4
2015-05-09	21.4
2015-05-09 01:00:00	21.4
2015-05-09 02:00:00	21.3
2015-05-09 03:00:00	21.3
2015-05-09 04:00:00	21.3
2015-05-09 05:00:00	21.3
2015-05-09 06:00:00	21.4
2015-05-09 07:00:00	21.3
2015-05-09 08:00:00	21.4
2015-05-09 09:00:00	21.5
2015-05-09 10:00:00	21.5
2015-05-09 11:00:00	21.5
2015-05-09 12:00:00	21.6
2015-05-09 13:00:00	21.7
2015-05-09 14:00:00	21.8
2015-05-09 15:00:00	21.7
2015-05-09 16:00:00	21.8
2015-05-09 17:00:00	21.9
2015-05-09 18:00:00	21.9
2015-05-09 19:00:00	21.9
2015-05-09 20:00:00	21.9
2015-05-09 21:00:00	21.8
2015-05-09 22:00:00	21.8
2015-05-09 23:00:00	21.8
2015-05-10	21.8
2015-05-10 01:00:00	21.7
2015-05-10 02:00:00	21.8
2015-05-10 03:00:00	21.8
2015-05-10 04:00:00	21.7
2015-05-10 05:00:00	21.7
2015-05-10 06:00:00	21.8
2015-05-10 07:00:00	21.8
2015-05-10 08:00:00	21.8
2015-05-10 09:00:00	21.7
2015-05-10 10:00:00	21.8
2015-05-10 11:00:00	21.8
2015-05-10 12:00:00	21.9
2015-05-10 13:00:00	22
2015-05-10 14:00:00	22.1
2015-05-10 15:00:00	22.2
2015-05-10 16:00:00	22.3
2015-05-10 17:00:00	22.3
2015-05-10 18:00:00	22.4
2015-05-10 19:00:00	22.3
2015-05-10 20:00:00	22.3
2015-05-10 21:00:00	22.3
2015-05-10 22:00:00	22.2
2015-05-10 23:00:00	22.2
2015-05-11	22.2
2015-05-11 01:00:00	22.2
2015-05-11 02:00:00	22.2
2015-05-11 03:00:00	22.1
2015-05-11 04:00:00	22.2
2015-05-11 05:00:00	22.1
2015-05-11 06:00:00	22.1
2015-05-11 07:00:00	22.1
2015-05-11 08:00:00	22.2
2015-05-11 09:00:00	22.2
2015-05-11 10:00:00	22.2
2015-05-11 11:00:00	22.3
2015-05-11 12:00:00	22.4
2015-05-11 13:00:00	22.5
2015-05-11 14:00:00	22.5
2015-05-11 15:00:00	22.6
2015-05-11 16:00:00	22.6
2015-05-11 17:00:00	22.7
2015-05-11 18:00:00	22.7
2015-05-11 19:00:00	22.6
2015-05-11 20:00:00	22.5
2015-05-11 21:00:00	22.5
2015-05-11 22:00:00	22.5
2015-05-11 23:00:00	22.5
2015-05-12	22.4
2015-05-12 01:00:00	22.4
2015-05-12 02:00:00	22.4
2015-05-12 03:00:00	22.5
2015-05-12 04:00:00	22.4
2015-05-12 05:00:00	22.5
2015-05-12 06:00:00	22.4
2015-05-12 07:00:00	22.4
2015-05-12 08:00:00	22.3
2015-05-12 09:00:00	22.4
2015-05-12 10:00:00	22.4
2015-05-12 11:00:00	22.4
2015-05-12 12:00:00	22.5
2015-05-12 13:00:00	22.5
2015-05-12 14:00:00	22.6
2015-05-12 15:00:00	22.8
2015-05-12 16:00:00	22.7
2015-05-12 17:00:00	22.8
2015-05-12 18:00:00	22.9
2015-05-12 19:00:00	22.8
2015-05-12 20:00:00	22.7
2015-05-12 21:00:00	22.7
2015-05-12 22:00:00	22.6
2015-05-12 23:00:00	22.6
2015-05-13	22.5
2015-05-13 01:00:00	22.5
2015-05-13 02:00:00	22.4
2015-05-13 03:00:00	22.4
2015-05-13 04:00:00	22.4
2015-05-13 05:00:00	22.5
2015-05-13 06:00:00	22.4
2015-05-13 07:00:00	22.4
2015-05-13 08:00:00	22.4
2015-05-13 09:00:00	22.5
2015-05-13 10:00:00	22.4
2015-05-13 11:00:00	22.6
2015-05-13 12:00:00	22.6
2015-05-13 13:00:00	22.8
2015-05-13 14:00:00	22.9
2015-05-13 15:00:00	22.9
2015-05-13 16:00:00	23
2015-05-13 17:00:00	23
2015-05-13 18:00:00	23
2015-05-13 19:00:00	23
2015-05-13 20:00:00	23
2015-05-13 21:00:00	23
2015-05-13 22:00:00	22.9
2015-05-13 23:00:00	22.8
2015-05-14	22.8
2015-05-14 01:00:00	22.8
2015-05-14 02:00:00	22.8
2015-05-14 03:00:00	22.7
2015-05-14 04:00:00	22.7
2015-05-14 05:00:00	22.6
2015-05-14 06:00:00	22.7
2015-05-14 07:00:00	22.7
2015-05-14 08:00:00	22.7
2015-05-14 09:00:00	22.7
2015-05-14 10:00:00	22.7
2015-05-14 11:00:00	22.8
2015-05-14 12:00:00	22.8
2015-05-14 13:00:00	22.9
2015-05-14 14:00:00	22.9
2015-05-14 15:00:00	23.1
2015-05-14 16:00:00	23.3
2015-05-14 17:00:00	23.3
2015-05-14 18:00:00	23.4
2015-05-14 19:00:00	23.4
2015-05-14 20:00:00	23.3
2015-05-14 21:00:00	23.4
2015-05-14 22:00:00	23.2
2015-05-14 23:00:00	23.2
2015-05-15	23.1
2015-05-15 01:00:00	23.1
2015-05-15 02:00:00	23.1
2015-05-15 03:00:00	23.1
2015-05-15 04:00:00	23.1
2015-05-15 05:00:00	23.1
2015-05-15 06:00:00	23
2015-05-15 07:00:00	23.1
2015-05-15 08:00:00	23.1
2015-05-15 09:00:00	23.1
2015-05-15 10:00:00	23.1
2015-05-15 11:00:00	23.2
2015-05-15 12:00:00	23.3
2015-05-15 13:00:00	23.3
2015-05-15 14:00:00	23.4
2015-05-15 15:00:00	23.5
2015-05-15 16:00:00	23.5
2015-05-15 17:00:00	23.6
2015-05-15 18:00:00	23.7
2015-05-15 19:00:00	23.7
2015-05-15 20:00:00	23.7
2015-05-15 21:00:00	23.7
2015-05-15 22:00:00	23.7
2015-05-15 23:00:00	23.6
2015-05-16	23.6
2015-05-16 01:00:00	23.6
2015-05-16 02:00:00	23.4
2015-05-16 03:00:00	23.4
2015-05-16 04:00:00	23.4
2015-05-16 05:00:00	23.4
2015-05-16 06:00:00	23.4
2015-05-16 07:00:00	23.4
2015-05-16 08:00:00	23.4
2015-05-16 09:00:00	23.4
2015-05-16 10:00:00	23.4
2015-05-16 11:00:00	23.4
2015-05-16 12:00:00	23.5
2015-05-16 13:00:00	23.6
2015-05-16 14:00:00	23.6
2015-05-16 15:00:00	23.7
2015-05-16 16:00:00	23.8
2015-05-16 17:00:00	23.9
2015-05-16 18:00:00	24
2015-05-16 19:00:00	24
2015-05-16 20:00:00	24
2015-05-16 21:00:00	23.9
2015-05-16 22:00:00	23.9
[truncated: 23,984 more rows]
